# Supplementary material for: Measuring gambling harm in self-reported questionnaires: a scoping review
Source: Harm Reduct J. 2026 May 24;23:123. doi: 10.1186/s12954-025-01352-3 (PMC13377727; doi:10.1186/s12954-025-01352-3)
Supplement: Supplementary file 2 — Supplementary Material 2. [file 12954_2025_1352_MOESM2_ESM.xlsx]

## Sheet: Sheet1
title	author	Research question	Countries	pulication_year	N_specific	N	specific_sample_type	Sampling method	gambling_activity	Gender (%F)	Age M	Age SD	Measures_coding1	Measures_coding2	Harm_Measure_Name	Harm_Measure_Scoring	HOW IS measure used?	harm_measure_use	categorical cutoffs - harms	categorical cutoffs_reasons	associated_measure_clean	what other measures are used?	MP_reliability	MP_validity	MP_responsivenss	MC_interpretability	notes
Risk of harm among gamblers in the general population as a function of level of participation in gambling activities	Shawn R Currie, David C Hodgins, JianLi Wang, Nady el-Guebaly, Harold Wynne, Sophie Chen	To examine the relationship between gambling behaviours and risk of gambling-related harm in a nationally representative population sample.	Canada	2006	19012	19012	gambled in the past 12 months	The sample was selected according to a multi-stage stratified cluster design in which young people and seniors were over-represented	general	0.49	45.5	18.2	CPGI (15 item version) -Harm (8 items): From the CPGI list of problems, eight items examined negative consequences or repercussions of gambling: gambling caused health problems including stress/anxiety; gambling caused financial problem; borrowed money or sold anything to gamble; gambling caused interpersonal problems; others criticized your gambling; felt guilty about gambling; betting more than…	CPGI	Canadian Problem Gambling Index (CPGI) Harm Items (CPGI - Harm)	dichotomous	In the second definition, individuals reporting less than two negative consequences of gambling (i.e. excluding the behavioural problems) were classified as low risk	categorical	2+	A similar threshold has been used in the analysis of alcohol-related harm (Room, Bondy & Ferris 1995).	gambling engagement	gambling engagement (type of gambling, frequency of play, amount spent on gambling activities in the last year); demographic characteristics (age, gender, education level, ethnicity, total household income from all sources)	Cronbach’s alpha = 0.88	NR	NR	NR	-
A controlled study of the effect of cognitive–behavioural group therapy for pathological gamblers	HELGA MYRSETH, IRENE LITLERE` , INGE JARL STØYLEN, STA˚ LE PALLESEN	investigating the effects of a CBT-based group therapy programme for pathological gamblers	Norway	2009	14	14	pathological gamblers	The sample consisted of 14 gamblers (11 men and three women) seeking treatment at the Department of Clinical Psychology at the University of Bergen	general	0.214	36.57 (treatment), 38.29 (control)	8.24 (treatment), 11.15 (control)	GAMBLERS INVENTORY OF NEGATIVE CONSEQUENCES (GINC), with 26 items. The questionnaire measures negative consequences of gambling during the last 3 months, The GINC items are to be rated on a scale from 1 to 7, where the maximum score possible is 182,	GINC	Gamblers Inventory of Negative Consequences (GINC)	sum	sum score	sum	-	-	depression;Anxiety;ALCOHOL USE DISORDERS;SOGS; DSM-IV;gambling engagement	depression; Anxiety; ALCOHOL USE DISORDERS IDENTIFICATION TEST; problem gambling (SOGS; DSM-IV CRITERIA FOR PATHOLOGICAL GAMBLING); gambling engagement (what type of gambling activity they engaged in, the time of day for the gambling activity, stakes, wins and losses);	NR	NR	NR	NR	GINC has been adapted from 26 items of the Drinker Inventory of Negative Consequences (DRINC)
Problem gambling knowledge and perceived community impact among Asian-Pacific Islanders and non Asian-Pacific Islanders	Timothy Fong, Michael Campos, Richard Rosenthal, Mary-Lynn Brecht, Bryan Schwartz, Alice Davis & Bowen Chung	ethnic differences in knowledge about, community impact of, and consequences of problem/ pathological gambling	USA	2010	251	251	general population	Research assistants attending the two community festivals approached potential respondents and asked if they would be willing to participate anonymously in the study	general	0.57	44.1	16.2	one item each, rated on a three-point scale ranging from 0 (not at all) to 2 (a lot), assessing the impact of problem/pathological gambling on domestic violence, traffic congestion, unemployment, and bankruptcy	tailored	Perceived Community Impact of Problem/Pathological Gambling	dichotomous	each item was directly used in anova analysis	item	-	-	knowledge about problem/pathological gambling;the impact of diabetes;the impact of depression;the impact of drug abuse;the impact of alcohol abuse;the impact of and problem or pathological gambling on the community	demographic information (age, gender, ethnicity, education, and employment status); one item assessing knowledge about problem/pathological gambling; one item each, rated on a three-point scale ranging from 0 (not at all) to 2 (a lot), assessing the impact of diabetes, depression, drug abuse, alcohol abuse, and problem/pathological gambling on the community;	NR	NR	NR	NR	-
Gambling-Related Harms Among Adolescents: A Population-Based Study	Susanna Raisamo, Jukka Halme, Antti Murto & Tomi Lintonen	examined self-experienced harms related to gambling and the relationship between reported harms and gambling behavior among Finnish adolescents	Finland	2013	4566	4566	adolescents	The sample was drawn from Population Register Centre on the basis of particular dates of birth, so that all Finns born on sample days were included.	general	0.584	reported percentage for each age group and sex	NR	a list of potential and relevant harm dimensions of adolescent gambling was provided: ‘‘conflicts with parents’’, ‘‘conflicts with friends’’, ‘‘disruptions of daily rhythm’’, ‘‘disruptions in school/work’’, ‘‘feeling guilty or shameful’’, ‘‘I have skipped from school/ work’’, ‘‘I couldn’t paid my debts’’, ‘‘I have stolen money for gambling’’, ‘‘Other, what?’’ (open-ended)	tailored	Adolescent Harm Checklist	dichotomous	For the each harm on the list, respondents were also asked to report the frequency of experiencing harms: (i) seldom or not at all, (ii) about once a month, (iii) about once a week, and (iv) daily/almost daily; harm categories were joined into five: Category 1: Problems with relationships (including ‘‘conflicts with parents’’, ‘‘conflicts with friends’’). Category 2: Problems with daily life rhyt…	item	-	-	gambling frequency	demographics (age, gender); gambling frequency (recoded into three categories: non-gamblers, occasional gamblers and frequent gamblers)	NR	NR	NR	NR	Based on literature reviews and with the help of researchers in the field a list of potential and relevant harm dimensions of adolescent gambling was provided: ‘‘conflicts with parents’’, ‘‘conflicts with friends’’, ‘‘disruptions of daily rhythm’’, ‘‘disruptions in school/work’’, ‘‘feeling guilty or shameful’’, ‘‘I have skipped from school/ work’’, ‘‘I couldn’t paid my debts’’, ‘‘I have stolen mo…
Household experience of gambling-related harm by socio-economic deprivation in New Zealand: increases in inequality between 2008 and 2012	Danny Tu, Rebecca J. Gray & Darren K. Walton	investigated the changes in reports of individual gambling and household experience of gambling harm, by deprivation, between 2008, 2010 and 2012	New Zealand	2014	6020	6020	population-representative sample	in-home national survey	general	0.516	reported percentage for each age group	NR	2 items(Arguments and financial issues)	tailored	Arguments and financial issues in the Health and Lifestyles Survey (HLS)	dichotomous	sum-binary (arguments or/and money issues)	categorical	-	experienced gambling-related arguments or/and money issues (in other words, if particiants experience any harms) dichotomous	Overall gambling participation rates	Demographic; Overall gambling participation rates;	NR	NR	NR	NR	-
Gambling expenditure predicts harm: Evidence from a venue-level study	Markham, F., Young, M., & Doran, B.	test the hypothesis that electronic gaming machine (EGM) expenditure predicts gambling-related harm at the level of the EGM venue	Australia	2014	6952	6952	nationally representative samples	a postal survey Using the Australian geocoded national address file (G-NAF)	EGM	0.62	reported percentage for each age group	NR	Gambling-related harm was defined as the endorsement of two or more items on the Problem Gambling Severity Index	PGSI	Problem Gambling Severity Index (PGSI)	dichotomous	two or more items on the Problem Gambling Severity Index	categorical	0;2+	followed Currie S. R., Hodgins D. C., Wang J., el-Guebaly N., Wynne H., Chen S. Risk of harm among gamblers in the general population as a function of level of participation in gambling activities. Addiction 2006; 101: 570–80.	EGM expenditure	EGM expenditure data for each venue	NR	NR	NR	NR	demographics were reported but not used in analysis
Identifying indicators of harmful and problem gambling in a Canadian sample through receiver operating characteristic analysis	Quilty, L. C., Avila Murati, D., & Bagby, R. M.	implemented receiver operating characteristic (ROC) analysis to identify behavioral indicators of harmful and problem gambling	Canada	2014	503	503	clinical sample,general population	The community gambler sample was recruited via two advertising campaigns in local media for a study on personality, thinking patterns, and gambling behavior; The clinical sample was recruited via local media advertisements for a study on “mood disorders and behavior.”	general	community sample (50%) ; clinical sample (64%)	community sample (40.47) ; clinical sample (43.02)	community sample (13.12) ; clinical sample (11.58)	PGSI	PGSI	Problem Gambling Severity Index (PGSI)	dichotomous	three measures of harm were calculated using items of the PGSI: (a) >=2 PGSI items rated >=1; (b) >=2 PGSI items referring to negative consequences rated >=1; and (c) >=1 PGSI items referring to negative consequences rated >=1.	categorical	total (2+); harm-scale (1+ or 2+)	followed Currie, S. R., Hodgins, C. D., Wang, J., El-Guebaly, N., Wynne, H., & Chen, S. (2006). Risk of harm among gamblers in the general population as a function of level of participation in gambling activities. Addiction, 101, 570 –580. doi:10.1111/j.1360-0443.2006.01392.x	gambling frequency;gambling expenditure;gambling time;gambling activities	gambling engagement (frequency, monthly expenditure, duration per session, types of activities)	NR	NR	NR	NR	-
Examining the structural relationships among gambling motivation, passion, and consequences of internet sports betting	Choong-Ki Lee, Namho Chung & Bo J. Bernhard	examine whether types of passion are related to types of motivation and consequences	South Korea	2014	288	288	internet gamblers	data were collected through a sample from an online gambling website	Internet Sports Betting	0.24	reported percentage for each age group	NR	Four positive (e.g., ‘‘Reducing stress’’, "Exciting", "Comfortable", "Pleasant") and four negative (e.g., ‘‘Feeling guilty’’, "Loss of money", "Loss of time", "Anxiety") items were adopted from previous studies, These items of consequences were measured via a seven-point Likert scale, where 1 indicates strongly disagree and 7 indicates strongly agree	tailored	Consequences of Internet Sports Betting	sum	mean values were used for each subscales (positive or negative); single items were used in factor loading analysis (though this was not related to scoring)	domain-sum	-	-	gambling motivations;gambling passion	demographics (age, gender, income, marital status, education); gambling motivations; gambling passion	Composite construct reliability = 0.833 (positive) and 0.769 (negative)	Face validity was confirmed by asking experts in the gambling area	NR	NR	-
The impacts of problem gambling on concerned significant others accessing web-based counselling	Nicki A. Dowling, Simone N. Rodda, Dan I. Lubman, Alun C. Jackson	The aims of this study were to describe the characteristics of CSOs accessing the web-based counselling service (real time chat), explore the most commonly reported CSO impacts, and identify the factors associated with different types of CSO impact	Australia	2014	366	366	CSO	The sample comprised all CSOs accessing the web-based counselling (chat) service offered by the Australian national site Gambling Help Online between December 2010 and September 2012	general	0.836	reported percentage for each age group	NR	the Problem Gambling Significant Other Impact Scale: PG-SOIS	PG-SOIS	Problem Gambling Significant Other Impact Scale (PG-SOIS)	dichotomous	4-point likert scale on frequency of the harms	item	-	-	gambling activity;preferred mode of gambling;relationship to the gambler;previous gambling counselling experience;mode of previous counselling	demographics (gender, age group, postcode, cultural background); gambling activity of concern, preferred mode of gambling (e.g., telephone, venue, online), relationship to the gambler (e.g., self, partner, parent), previous gambling counselling experience, and mode of previous counselling (e.g., face-to-face, telephone, chat, email). The time of day the web-based counselling service was accessed …	NR	NR	NR	NR	-
Gambling Harms and Gambling Help-Seeking Amongst Indigenous Australians	Nerilee Hing, Helen Breen, Ashley Gordon & Alex Russell	This paper aimed to analyze the harms arising from gambling and gamblingrelated help-seeking behaviour within a large sample of Indigenous Australians.	Australia	2014	1259	1259	general population	a gambling survey administered to a convenience sample of self-selected Indigenous adults; The survey was administered face-to-face at three Indigenous sports and cultural festivals, by mail in several Indigenous communities, and in an online format from January to November 2011	general	0.584	NR (Age groups between 35 and 64 years were slightly overrepresented in the sample)	NR	PGSI; Additionally, the survey asked ‘‘Has your gambling ever led to any of the following?’’, with 11 possible harms listed pertaining to relationships (e.g. ‘‘You separating or divorcing your partner’’), health (e.g., ‘‘You suffering from depression’’), employment (e.g. ‘‘You losing a job’’), legal problems (e.g., ‘‘You having problems with police or committing a crime’’, and financial harms (e.…	tailored,PGSI	Problem Gambling Severity Index (PGSI);Gambling Harms Amongst Indigenous Australians	dichotomous	endorsement by each risk group	item	-	-	help seeking behaviors	help seeking behaviors	NR	NR	NR	NR	-
The extent and distribution of gambling harm in Finland as assessed by the Problem Gambling Severity Index	Susanna U. Raisamo, Pia Ma ̈ kela, Anne H. Salonen, Tomi P. Lintonen	determine the extent and distribution of gambling harm in Finland, as assessed by the Problem Gambling Severity Index (PGSI)	Finland	2015	4484	4484	population-representative sample	Finnish Gambling 2011 survey	general	0.499	48.2	NR	For the purposes of this study, we refer to all these nine items as gambling-related harms.	PGSI,PGSI	Problem Gambling Severity Index (PGSI)	dichotomous	The responses we re-coded to indicate either the presence (Yes = sometimes/most of the time/almost always) or absence of harm (No = never).Two alternative criteria for having experienced gambling harm over the past 12 months were used: (i) reporting one or more harms on the PGSI and (ii) reporting two or more harms.	item,categorical	0;2+ or 0;1+	NR	Gambling frequency;Gambling expenditure	Gambling frequency, Gambling expenditure; demographics	Cronbach’s alpha = 0.76	NR	NR	NR	-
The relationship between player losses and gambling-related harm: evidence from nationally representative cross-sectional surveys in four countries	Francis Markham, Martin Young, Bruce Doran	The current study aims to estimate the shape of risk curves for gambling losses and risk of gamblingrelated harm (a) for total gambling losses and (b) disaggregated by gambling activity.	Australia,Canada,Finland,Norway	2015	1240;3120;3451;5235	13046	Australia: who gambled at least 52 times per year or whose annual gambling losses reached AU$4000 in 1999; Finland and Canada: gambled last year; Norway: gambled ever (life time gambling)	telephone interview survey	general	NR	reported for each loss profile; or reported range for each dataset	reported for each loss profile	(Australia) modified South Oaks Gambling Screen (SOGS-M); Canada AND Finland (PGSI); Norway (NORC DSM Screen for Gambling Problems (NODS))	SOGS-M,PGSI,NODS	South Oaks Gambling Screen (SOGS);Problem Gambling Severity Index (PGSI);NORC DSM Screen for Gambling Problems (NODS)	sum;sum;sum	These scales were treated as a continuous measure of the harm continuum, with increasing scores on the scale indicating elevated levels of harm.	sum	-	-	gambling engagement	demographics (age, income, employment, education); gambling engagement (activity type, gambling loss)	NR	NR	NR	(for all scales used in the study) These scales were treated as a continuous measure of the harm continuum, with increasing scores on the scale indicating elevated levels of harm.	-
Gambling, violent behaviour and attitudes towards violence among adolescent gamblers in Finland	Räsänen T, Lintonen T, Raisamo S, Rimpelä A, Konu A	The purpose of this population-based study was to explore the relationship between gambling and violent behaviour and attitudes towards violence among 14- and 16-year-old adolescents.	Finland	2015	2812	2812	adolescents	questionnaires were mailed to nationally representative samples of adolescents aged 12, 14, 16 and 18 (In this study we selected 14- and 16-year-old respondents, because we were especially interested in underage gambling)	general	NR	NR	NR	Harms were “conflicts with parents”, “conflicts with friends”, “disruptions of daily rhythm”, “disruptions in school/work”, “feeling guilty or shameful”, “I have skipped school/work”, “I couldn’t pay my debts”, and “I have stolen money for gambling”, in which respondents could choose more than one option. (plus an open-ended question)	tailored	Adolescent Harm Checklist	sum	Responses were “seldom or not at all”, “about once a month”, “about once a week”, and “daily/almost daily”. Respondents who felt gambling-related harms seldom or not at all were coded as “0” and all others were coded “1”. Count the number of harms	sum	-	-	gambling frequency;violence behavior;Adolescent attitudes toward violence	gambling frequency; violence behavior (International Self-Report Delinquency Study); Adolescent attitudes toward violence;	Internal consistency (Cronbach’s α) =0.83	NR	NR	NR	The gambling harm items were based on literature reviews from the field; Even though the questions were not validated, they were pilot tested before the actual survey was conducted (Raisamo et al., 2013).
The Impact of Disordered Gambling Among Older Adults	Cindy Kerber, Theresa Adelman-Mullally, MyoungJin Kim, and Kim Schafer Astroth	The study sought to answer the following research questions: (a) What are the problem behaviors in the mental, social, and economic health dimensions?; and (b) What is the association between mental, social, and economic health impact dimensions and the South Oaks Gambling Screen score?	USA	2015	40	40	older adults	a convenience sample, Participants were originally recruited from Gamblers Anonymous® meetings and gambling treatment centers	general	0.375	65.7	9.74	Gambling Impact and Behaviour Study (GIBS)	GIBS	Consequences of Gambling Problems from Gambling Impact and Behaviour Study (GIBS)	dichotomous	algorithm-type questionnaire, they looked at the average SOGS scores for responses YES and NO for each item	item	-	-	SOGS	South Oaks Gambling Screen (SOGS)	NR	NR	NR	NR	Gambling Impact and Behaviour Study (GIBS) was developed in 1999, which means the gambling harm research is not a brand new thing
The Extent and Distribution of Gambling-Related Harms and the Prevention Paradox in a British Population Survey	Natale Canale, Alessio Vieno, Mark D. Griffiths	To examine whether the “prevention paradox” applies to British individuals in relation to gambling-related harms	UK	2016	7756	7756	population-representative sample	British Gambling Prevalence Survey 2010	general	0.51	46.43	NR	an adapted version of the DSM-IV Pathological Gambling criteria	DSM	Diagnostic and Statistical Manual of Mental Disorders, 4th Edition (DSM-IV)	dichotomous	these summed scales were dichotomized. More specifically, responses were recoded to indicate either the presence (Yes =occasionally/fairly often/very often) or absence of harm (No = never)	domain-binary	-		PGSI;Gambling involvement	Problem Gambling Severity Index; Gambling involvement;Demographic	acceptable reliability [social: α = 0.74, 95% confidence interval (CI) = .73–.75; dependence: α = .75; 95% CI = .74–.76]	NR	NR	NR	-
Sense of Coherence and Gambling: Exploring the Relationship Between Sense of Coherence, Gambling Behaviour and Gambling-Related Harm	Erika Langham, Alex M. T. Russell, Nerilee Hing & Sally M. Gainsbury	examine the relationship of individuals’ sense of coherence on their gambling behaviour and experience of gambling related harm	Australia	2016	1236	1236	other	online survey	general	0.462	40	14.1	GHS-73	GHS,GHS	Victorian Framework full harm checklist (GHS)	sum,dichotomous	apart from item endorsement, the likert scale for the group harm is not clearly stated.	item,domain-sum	-		Sense of Coherence;PGSI;Gambling Behaviour	Sense of Coherence (SOC)， Problem Gambling Severity Index (PGSI)， Gambling Behaviour， Demographics	NR	NR	NR	NR	-
The extent and type of gambling harms for concerned significant others: A cross-sectional population study in Finland	Anne H. Salonen, Hannu Alho, and Sari Castrén	Investigates the proportion of concerned significant others (CSOs) of problem gamblers at population level and describes the extent and type of gambling harms for CSOs.	Finland	2016	4515	4515	general population	Finnish Gambling 2015 survey	general	0.489	45.2	17.14 (calculated by 95%CI)	GRHs for Aos (12 items)	GRH_Ao,GRH_Ao	Gambling related harms for affected others (GRHs for Aos)	dichotomous,categorical	First, a new variable was created to indicate the extent of experienced harms (no harms, one harm, 2–3 harms, 4–5 harms and 6 or more harms). Then, the items were used individually to describe the type of experienced harm.	item,categorical	0;1;2-3;4-5;6+	for visualization of harm levels in different relationships		-	NR	NR	NR	NR	-
Gambling Patterns and Problems of Gamblers on Licensed and Unlicensed Sites in France	Jean-Michel Costes, Sylvia Kairouz, Vincent Eroukmanoff & Eva Monson	to assess differences in gambling patterns and related harm between online gamblers who use licensed versus unlicensed sites	France	2016	3860	3860	online gamblers	From this pool of participants, a final sample was randomly drawn proportional to the distribution of online gamblers in the general population based on gender, age, socioprofessional categories and geographic regions within France	online gambling	0.427	reported percentage for each age group	NR	Respondents were asked (‘yes’ or ‘no’) to report negative gambling-related impacts on lifestyle behaviors (e.g. ‘‘Staying awake or pushing back sleeping time’’; ‘‘Nibbling’’; ‘‘Skipping meals’’; ‘‘Difficulties in relationships such as arguments and conflicts’’) and any consequential changes in alcohol, tobacco and/or illicit drug use (e.g. ‘‘Do you observe an increase, a decrease, or no change in…	tailored	Negative Gambling-related Impacts on Lifestyle Behaviors	dichotomous	binary items were counted and the percentages of endorsenment were compared cross regularoy status	item	-	-	gambling engagement;regulatory status of gambling sites;PGSI	gambling engagement (online gambling activities, frequency, past year average spending); regulatory status of gambling sites; PGSI; demographics (gender, age, level of education, and socio-professional status, financial situation)	NR	NR	NR	NR	-
Gambling related family coping and the impact of problem gambling on families in Hong Kong	Elda Mei Lo Chan, Nicki A Dowling, Alun C Jackson, Daniel Tan-lei Shek	aimed to explore: (1) the demographic characteristics and health and psychological well‑being of the family members; (2) the gambling‑related family member impacts (active disturbance, worrying behavior); (3) the family coping strategies (engaged, tolerant‑inactive and withdrawal coping); (4) the relationship between gambling‑related family member impacts, psychological distress and family coping…	Hong Kong China	2016	103	103	CSO	Family members of gamblers who sought help from the Tung Wah Group of Hospitals (TWGHs) Even Centre in Hong Kong SAR for their issues related to their family member’s gambling problems within the data collection period (March 2011 to February 2012) were invited to join the study.	general	87.0 %	44.6	11.9	Family Member Impact (FMI) Scale	FMI	Family Member Impact (FMI)	sum	Each item is followed by a four-point response option (0 = not at all, 1 = once or twice, 2 = sometimes, 3 = often). The scale scores were summed to produce a total family impact score, and were also categorized to give two subscale scores reflecting two different aspects of impact on family: (1) Worrying Behaviour and (2) Active Disturbance	sum	-	-	General Health;quality-of-life;Distress;family coping	demographic information (including gender, age, relationship status, highest educational qualification, living status, employment, status, yearly income, and relationship to the gambler); health and psychological wellbeing (Kessler Psychological Distress Scale (K10), Short Form General Health Survey—single item (SF-1), orld Health Organisation-Quality of Life BREF) and family coping (Coping Quest…	Cronbach alpha 0.82 for Worrying Behaviour Subscale, and 0.85 for Active Disturbance Subscale in the current sample	NR	NR	NR	-
Problem Gambling Family Impacts: Development of the Problem Gambling Family Impact Scale	N. A. Dowling, A. Suomi, A. C. Jackson & T. Lavis	The aims of this study were therefore to: (1) evaluate the family impacts of gambling using qualitative methods; (2) identify the most commonly reported family impacts using a new scale (the Problem Gambler version of the PG-FIM); (3) identify the factor structure and psychometric properties of the Problem Gambler version of the PG-FIM; and (4) identify the problem gambler characteristics (socio-…	Australia	2016	212	212	treatment-seeking problem gamblers	The sample comprising 212 gamblers attending face-to-face gambling services	general	0.495	women (47.2); men (39.1)	women (13.2); men (11.4)	The Problem Gambling Family Impact Measures - problem gambler report version (14 item) and family member report version (14 items); Response Options (0) Never, (1) Rarely, (2) Sometimes, (3) Often Subscales Financial impacts (Items 1, 2, 3); increased responsibility impacts (Items 4, 5, 10); Psychosocial impacts (Items 6, 7, 8, 9, 11, 12, 13, 14).	PG-FIM	Problem Gambling Family Impact Measure (PG-FIM) (problem gambler reported)	sum,dichotomous	item endorsement; Multiple regression analyses predicting PG-FIM (Problem Gambler version) factor scores using other associated variables;The total summed score yielded high internal reliability (a = .94)	item,sum,EFA factor scores	-	-	gambling engagement;distress;alcohol use problems;illicit substance use;smoking;quality of life;general health;anger;hostility;emotion dysregulation;PGSI	demographics (Relationship status; Employment status; education; Living arrangements); gambling engagement (weekly gambling expenditure, weekly gambling frequency, weekly gambling duration, gambling-related legal problems, self-exclusion, problem gambling activity, problem gambling duration); health and wellbeing characteristics (psychological distress, alcohol use problems, illicit substance use…	internal reliability (a = .94)	NR	NR	NR	-
Mapping the proportional distribution of gambling-related harms in a clinical and community sample	K. Shannon, F. Anjoul and A. Blaszczynski	This article proposes a two-step method for quantifying gambling-related harm.	Australia	2017	542	542	balanced sample,clinical sample	random digit dialling method + attending a specialist university-based problem gambling service	general	clinical: 22.8%; community: 46.4%	reported percentage for each age group	NR	HQ	HQ,HQ	Harm Questionnaire (HQ)	sum,dichotomous	item-mean; domain-mean	domain-sum,item	-		PGSI;gambling forms	PGSI, demographics, gambling forms	NR	NR	NR	NR	The primary emphasis (of their definition about harm) was on any adverse consequences as a result of gambling that impacted on the well-being of an individual.
Breaking Bad: Comparing Gambling Harms Among Gamblers and Affected Others	En Li, Matthew Browne, Vijay Rawat, Erika Langham & Matthew Rockloff	examining experiences of gambling harms from both gamblers and affected others’ perspectives; testing domains of harms identified by previous qualitative research, through a large-scale retrospective survey; and assessing a comprehensive set of harms, along with their relationship to the PGSI	Australia	2017	5205	5205	CSO,lifetime gamblers	online survey panel	general	0.44 for gamblers and 0.70 for affected others	46	NR (50 % of participants aged between 33 and 58 in both groups)	GHS-73 (wording suitable for gamblers and affected others) + tailored (general questions for each domain (4-point likert scale))	GRH_Ao,GHS,GRH_Ao,GHS,GRH_Ao,GHS,tailored	Gambling related harms for affected others (GRHs for Aos);Victorian Framework full harm checklist (GHS)	sum,dichotomous;sum,dichotomous	the number of specific harms reported for each harm domain, and across all domains, were the response variables; item for item-total correlations;	item,item,sum,sum,domain-sum,domain-sum,other	-		PGSI	PGSI,demographics(age and gender)	NR (but with item reliability by IRT discrimination parameter)	relationship between item/sum/domain-sum with PGSI	NR	NR	-
Stress, strain, coping and social support for affected family members attending the National Problem Gambling Clinic, London	Jim Orford,Jenny Cousins,Neil Smith &Henrietta Bowden-Jones	to compare burden experienced by affected family members (AFMs) attending a problem gambling treatment clinic in London, England with that of AFMs affected by substance problems; to examine socio-demographic correlates of AFM burden; to evaluate change following an intervention designed for AFMs; and to test the assumption of the stress-strain-coping-support (SSCS) model that change in AFM coping…	UK	2017	215	215	CSO	comvenience sampling based in British National Health Service clinic	general	0.822	NR	NR	Family Member Impact (FMI), The original 16-item FMI was designed to assess the family member’s perception of the recent (last 3 months) extent and type of harmful impact (stress) of the relative’s addiction on the family member or on the family as a whole, The six FMI items chosen for inclusion in the SQFM-AA can be scored as a whole to produce a total impact score, or to produce scores for two …	FMI	Family Member Impact (FMI)	sum	produce a total score, or alternatively two sub-scale scores can be calculated	sum, domain-sum	-	-	coping;social support	coping, social support	alpha = 0.64 (Worrying behavior in FMI)	NR	NR	NR	-
Deriving low-risk gambling limits from longitudinal data collected in two independent Canadian studies	Shawn R Currie, David C Hodgins, David M Casey, Nady El-Guebaly, Garry J Smith, Robert J Williams, Don P Schopflocher	To derive low-risk gambling limits using the method developed by Currie et al. (2006) applied to longitudinal data.	Canada	2017	3863	3863	gambled in the past 12 months	LLLP: Random-digit dialling (RDD) recruited participants from the general population in Alberta as well as a proportion of individuals who were likely to develop gambling problems during the longitudinal follow-up period; QLS: adults with ‘at risk’ gambling characteristics (defined as spending at least $10 per month on gambling in the past year or engaging in slot machines or horse-racing) was re…	general	0.54	QLS: 46.4 ;LLLP: 39.9	QLS: 13.7 ;LLLP: 16.8	PGSI-HARM (Only the seven PGSI items pertaining to consequences were used: feeling guilty, betting more than can afford, recognition of a problem, health problems, financial problems, being criticized by others and borrowing money to gamble.)	PGSI	Problem Gambling Severity Index Harm Items (PGSI - Harm)	dichotomous	Each consequence was scored dichotomously (0 = never; 1 = sometimes, most of the time or almost always), with harm defined as having a total score of two or higher.	categorical	2+	we found this definition of harm to have the best psychometric properties [highest area under the curve (AUC), sensitivity and specificity values] compared to alternative definitions (Currie S. R., Miller N. V., Hodgins D. C., Wang J. Defining a threshold of harm from gambling for population health surveillance research. Int Gambl Stud 2008; 9:19–38.)	Gambling engagement	Gambling engagement (typical monthly frequency, total expenditure and percentage of income spent on gambling)	Cronbach’s alpha = 0.8 (lllp) ; Cronbach’s alpha = 0.79 (qls) ;	NR	NR	NR	-
Attitudes towards gambling, gambling participation, and gambling-related harm: cross-sectional Finnish population studies in 2011 and 2015	Anne H. Salonen, Hannu Alho & Sari Castrén	This study compares attitudes towards gambling, gambling participation and gambling-related harm in Finland in 2011–2015, separately for men and women and different age groups	Finland	2017	8999	8999	general population	The inclusion criteria were: 1) 15–74 years, 2) mother tongue Finnish or Swedish and 3) resident in mainland Finland. The exclusion criteria were: 1) living in an institution, 2) residing outside Finland (including Åland Islands) and 3) mother tongue other than Finnish, Swedish or Sami.	general	2011: 52.8% 2015: 48.9%	2011: 44.5(female) 43.8(male) 2015: 45.6 (female) 44.8(male)	2011: 16.6 (female) 16.6(male) 2015: 17.0(female) 16.8(male)	PGSI and SOGS (16 items in total after dropping duplicates)	PGSI + SOGS	Problem Gambling Severity Index (PGSI);South Oaks Gambling Screen (SOGS)	categorical;categorical	binarize PGSI items, duplicate items were combined (answer ‘yes’ to either the PGSI or the corresponding SOGS item), which yielded a total of 16 different harms that were included in the analysis; The sum of the score of harms (range 0–16) was recoded to indicate experiencing no harm (score = 0), one harm (score = 1) or two or more harms (score ≥ 2). Non-gamblers were separated into their own gro…	categorical	0;1;2+	This type of classification has been used in previous studies [25, 28]	gambling attitudes;Gambling participation	Attitudes towards gambling, Gambling participation (frequency and mode),	NR	NR	NR	NR	-
Prevalence of gambling-related harm provides evidence for the prevention paradox	Browne, M; Rockloff, MJ	To assess whether the PP applies to gambling harms	Australia	2018	1524	1524	gambled in the past 6 months	had gambled on nonlottery gambling modes in the past 6 months were recruited for the study through an online survey panel recruitment service)	non-lottery	0.506	44.99	15.57	GHS-72	GHS	Victorian Framework full harm checklist (GHS)	sum	domain-sums	domain-sum	-		PGSI	PGSI	coefficient of α for the present data was quite high, ranging from 0.79 (work/study) to 0.90 (emotional/psychological)	domain scores' correlations with PGSI were above 0.6	NR	NR
Social influences on gamblers by risk group: An egocentric social network analysis	Alex M. T. Russell Erika Langham Nerilee Hing Vijay Rawat	1. Capture and map the nature of the social networks (i.e., social context) for low risk and moderate risk gamblers, in terms of the gambling and other potentially risky behaviours (e.g. alcohol consumption) of the most influential people around them; 2. Determine whether the social networks around low risk and moderate risk gamblers differ to those around non-gamblers, non-problem gamblers and p…	Australia	2018	784	784	balanced sample	were recruited through an online market research panel, with approximately equal numbers of non-gamblers, non-problem gamblers, low risk gamblers, moderate risk gamblers and problem gamblers	general	0.542	35.3	14.5	SGHS-10	SGHS-10	Short Gambling Harm Screen (SGHS-10)	sum	sum-score	sum	-		Gambling activity; Gambling Frequency; Gambling expenditure;Gambling mode;PGSI; responsible gambling; Attitude to Gambling;Comorbid behaviours;social network measures	Demographics; Gambling behaviour (Frequency of gambling over the last 12 months on each of nine forms of gambling; Gambling expenditure per month over the last 12 months on each form; Gambling mode); Gambling risk (PGSI); responsible gambling behaviour ( the Positive Play Scale); Attitude to Gambling (ATGS); Comorbid behaviours; social network measures	NR	NR	NR	with scores summed for a total number of harms experienced	research report; apart from the SGHS-10 used for ego's harm, ego also reported the level of harm of alters due to gambling that the alter had experienced over the last 12 months (no harm, minor harm, moderate harm, severe harm), this is an estimate of others' harm and this measure is very simple, we decide not to include this tailored measure into scoping review
Validation of the Short Gambling Harm Screen (SGHS): A Tool for Assessment of Harms from Gambling	Matthew Browne, Belinda C. Goodwin & Matthew J. Rockloff	to test whether the brief screen provides a meaningful per-person metric of gambling related harm; that can ultimately be aggregated in population-representative weighted samples, in order to obtain a valid and direct measure of population-level harm	Australia	2018	1524	1524	gambled in the past 6 months	via an online survey panel recruitment service (Research Now)	general	0.506	44.99	15.57	SGHS-10	SGHS-10,SGHS-10,GHS	Short Gambling Harm Screen (SGHS-10);Victorian Framework full harm checklist (GHS)	sum,dichotomous;sum	cut-off (1 and 1+) + sum-score	categorical,sum,sum	0;1+	count participants who are with harms	Gambling Consumption;PGSI;PWI;Addictive Gambling Symptoms	Gambling Consumption;Problem Gambling Severity Index (PGSI);Personal Wellbeing Index (PWI);Addictive Gambling Symptoms	Alpha reliability of the SGHS was .93; Coefficient omega for the SGHS was high at .83;	convergent validity suggested by Spearman correlations of the SGHS with gambling consumption, addiction, and quality of life; structural validity: a unidimensional confirmatory factor analysis (CFA) with logistic links to measured variables showed good properties	NR	NR	-
Gambling participation, gambling habits, gambling-related harm, and opinions on gambling advertising in Finland in 2016.	Salonen, A. H., Hellman, M., Latvala, T., & Castrén, S.	summarises the main findings on gambling participation, gambling habits, gambling-related harm, and opinions on gambling advertising	Finland	2018	7305	7305	population-representative sample + clinical sample	Participants were randomly selected from the population register. The results are drawn from both online and postal survey responses.	general	0.52	49	18.4	72-item Harms Checklist + GRHs for Aos (12 items)	GHS,GHS,GRH_Ao	Victorian Framework full harm checklist (GHS);Gambling related harms for affected others (GRHs for Aos)	dichotomous;dichotomous	a dichotomous variable was created for each domain to indicate whether the respondent had experienced such harm	item,domain-binary,item	-	-	Gambling frequency;Gambling mode;Gambling activity;gambling motivation;gambling context;gambling environment;PPGM;gambling marketing	Gambling participation (frequency, mode, activity type); gambling motivation; gambling habits (context and gambling environment); Problem gambling (PPGM); gambling marketing	NR	NR	NR	NR	Gambling related harm for CSOs (the items are presented also in the included study "The extent and type of gambling harms for concerned significant others: A cross-sectional population study in Finland"; although the dataset is not the same);
Association between gambling harms and game types: Finnish population study	Sari Castrén,Riku Perhoniemi,Jukka Kontto,Hannu Alho &Anne H. Salonen	examine associations between demographics, gambling involvement factors (gambling mode, expenditure by net income, gambling frequency) and engaging in different game types on the number of gambling-related harms	Finland	2018	3555	3555	gambled in the past 12 months	Cross-sectional Finnish Gambling 2015 survey data, a random sample of 7400 people selected from the Population Information System	general	0.46	48.38	15.78	gambling-related harms were evaluated by combining the PGSI (Ferris & Wynne, 2001) and the SOGS (Lesieur & Blume, 1987, 1993), 16 items (In order to make the total items equal to 20 SOGS items (yes/no), 9 PGSI items were recoded to indicate the presence of harm)	subset of PGSI + SOGS	Problem Gambling Severity Index (PGSI);South Oaks Gambling Screen (SOGS)	sum	count or the number of gambling harms (the items are binarized first and add up)	sum	-	-	gambling engagement	demographics (age, gender, net income, marital status, employment status and mother tongue); gambling engagement (number of types, frequency, mode, expenditure )	Cronbach’s alpha α = 0.79	NR	NR	NR	9 PGSI items were recoded to indicate the presence of harm: yes (sometimes, most of the time, almost always) or no (never). Five duplicate items were merged (‘yes’ to either PGSI or the corresponding SOGS item). Further, items related to borrowing money were combined. As a result, the gambling-related harm list comprised 16 items, which have been presented in detail by Salonen and colleagues (201…
Assessing the differential impacts of online, mixed, and offline gambling	E. Papineaua,g, G. Lacroixb, S. Sévignyc, J.-F. Birond, N. Corneau-Tremblaye and F. Lemétayerf	The goal of this research is to assess if, and to what extent, online gambling generates more harmful impacts on the health and well-being in a sample of adult gamblers in Québec	Canada	2018	810	810	monthly gamblers	online questionnaire (online gamblers and offline gamblers from two web panels); A filter question on the frequency of gambling ensured that all respondents were ‘regular gamblers’.	online and offline gambling	online (25.2%); mixed (21.6%); offline (50%)	reported percentage for each age group and gambling mode	NR	seven spheres of impacts: work/studies, relations with loved ones, physical health, mental health, finances, quality of life, and legal issues	tailored	Impacts of Online, Mixed, and Offline Gambling	dichotomous	response options were re-coded as binary; and look at the percentage of endorsement for each harm	item	-	-	gambling engagement;CPGI	gambling engagement (their gambling frequency and history (filter questions), their monthly expenditures, their four favourite games in order of importance, as well as the nature of the sites visited (state-run or not)); gambling problem (Canadian Problem Gambling Index (CPGI)); demographics (age, sex, mother tongue, education level (highest grade obtained), individual and household income, size …	NR	NR	NR	NR	-
2018 Northern Territory Gambling Prevalence and Wellbeing Survey	Matthew Stevens, Himanshu Gupta, Mal Flack	The primary aim of the 2018 Gambling Prevalence and Wellbeing Survey is to inform government on the latest patterns of gambling participation, problem gambling prevalence and gambling harm in the NT, and to compare with findings from the 2015 survey.	Australia	2018	4945	4945	population-representative sample	a stratified sampling design using region (Darwin/Palmerston, Alice Springs, Katherine, Tennant Creek/Nhulunbuy and the Rest of NT), gender (male, female) and age (18-34, 35-49, 50-64 and 65 or more years), with broad Territory wide proportional quotas set for region, age and gender.	general	0.535	reported percentage for each age group	NR	Negative consequences because of own gambling (18 item + 1 open question); Negative consequences because of other's gambling (the same items used, the same categorical scoreing used)	NT_harm-18	2018 Northern Territory Gambling Prevalence and Wellbeing Surveys Harm List	categorical	(harm caused by self) count the number of harms, categorize by "no harm", "1-2 harms", "3 harms or more"	categorical	0;1-2;3+	-	PGSI;gambling engagement;change in spending;ATM access and in-venue approach;self-exclusion;Community attitudes to gambling;setting limits on EGM gambling;Self-assessed health;smoking status;smoke-free home status;problematic alcohol consumption;frequency of drug use;distress;financial stress;experience of domestic or family violence	PGSI; Socio-demographics (Region, age, gender, Indigenous status, main language spoken at home English, and household type, Highest education, labour force status, personal income, Fly-in Fly-out and Drive-in Drive-out employment status, and student status); gambling engagement (Participation, frequency of play, and where/how gambled for different gambling activities, EGM gamblers spend, and high…	NR	NR	NR	NR	-
Evaluation of the My Moola Indigenous money management program as a gambling harm minimisation tool	Nerilee Hing, Alexander Russell, Vijay Rawat, Matthew Rockloff, Matthew Browne	RQ2. Is financial literacy associated with gambling attitudes, behaviours, harms and problems?; RQ4. How did the My Moola training impact on participants’ money management practices and gambling attitudes, behaviours, harms and problems?	Australia	2018	92	92	employees who participated in the My Moola training		general	0.67	36.5	11.9	SGHS-10	SGHS-10	Short Gambling Harm Screen (SGHS-10)	sum	The number of harms experienced was summed, with higher scores indicating higher levels of gambling-related harm	sum	-	-	financial literacy;gambling attitudes;gambling engagement;PGSI;financial self-regulatory gambling behaviours	Financial literacy;Attitudes towards gambling;Frequency of gambling;Frequency of engagement in each form of gambling;Expenditure on each form of gambling;Problem Gambling Severity Index (PGSI);Financial self-regulatory gambling behaviours	The SGHS has very strong reliability, homogeneity and unidimensionality, with personal wellbeing decreasing linearly with the number of harms indicated.	as left	NR	higher scores indicating higher levels of gambling-related harm	-
Gambling related harms - community and clinical comparisons	Angus, DJ; Anjoul, F; Shannon, K; Blaszczynski, A	to explore differences in the harms reported by a sample of participants receiving treatment for problem gambling, and a sample of gamblers from the community. In addition, we also explored how the harms reported by community participants mapped onto the canonical PGSI categories. Finally, we investigated whether the types and severity of harms reported problem gamblers receiving treatment differ…	Australia	2019	429	429	weekly gamblers,clinical sample	a larger government funded research project on gambling-related harm	general	clinical (23.23%) community(32.73%)	clinical (37.99) community(40.92)	clinical (11.45) community(15.49)	Harm Questionnaire (HQ)	HQ,HQ	Harm Questionnaire (HQ)	sum,dichotomous	Scores for each harm were calculated for each participant (according to scoring matrix) and summed within each domain. A binary variable was also created for each domain, coding for the presence of any gambling related harm within that domain.	domain-sum,domain-binary	-		PGSI	Problem gambling severity index (PGSI)	NR	NR - " First, our measure of harm is not yet validated, and has not undergone psychometric evaluation."	NR	NR
A Multivariate Evaluation of 25 Proximal and Distal Risk-Factors for Gambling-Related Harm	Browne, M; Hing, N; Rockloff, M; Russell, AMT; Greer, N; Nicoll, F; Smith, G	attempts to make a comprehensive measurement of both proximal and distal risks for gambling harm in order to identify the most important direct variables in each category by multivariate regression	Canada	2019	1174	1174	monthly gamblers	online survey, Inclusion criteria were: Residing in Alberta Canada; aged 18 years or over; and engaging in at least monthly gambling.	general	0.601	45.36	15.32	SGHS-10	SGHS-10	Short Gambling Harm Screen (SGHS-10)	sum	sum-score	sum	-		childhood gambling experiences;personal importance of spirituality;social support;impulsivity;gambling fallacies;safe gambling practices;gambling motivations;gambling modes;PGSI	Distal Risk Factors (demographics; childhood gambling experiences; personal importance of spirituality/religion; Social Support Scale; Barratt Impulsivity Scale-Brief); Proximal Risk Factors (Gambling Fallacies Measure; Safe Gambling Practices; Gambling motivations; gambling modes); PGSI	NR	(convergent validity) The SGHS raw scores are approximately linearly related to decrements in general health and wellbeing; moderate- to highly correlated with the PGSI	NR	NR
Measuring Behavioural Dependence in Gambling: A Case for Removing Harmful Consequences from the Assessment of Problem Gambling Pathology	Browne, M; Rockloff, MJ	(1) dependence and harm are measurably distinct constructs, (2) harm mediates the relationship between dependence and wellbeing, and finally, that (3) separate measures should be more effective than a unidimensional problems measure in predicting wellbeing	Australia	2019	1524	1524	gambled in the past 6 months	An online survey panel recruitment service (Research Now) was employed to recruit adults who had gambled regularly (non-lottery/scratch ticket) in the last 6 months	non-lottery	0.506	44.99	15.57	SGHS-10	SGHS-10	Short Gambling Harm Screen (SGHS-10)	sum	sum-score	sum	-		PGSI;PWI	PGSI; Personal Wellbeing Index	according to literature "In our own experience, excellent reliability and validity was obtained for binary items in the development of the SGHS (Browne et al. 2017a)—in which differences of degree of harm are assessed using a set of binary items that vary in degree of severity."	In current study: The Spearman correlation between the gambling BD scale sum and harms (SGHS sum) was .63; signidicantly negatively predicting wellbeing b = -2.37 (from Table 4) according to literature "In our own experience, excellent reliability and validity was obtained for binary items in the development of the SGHS (Browne et al. 2017a)—in which differences of degree of harm are assessed usi…	NR	NR
Avoiding gambling harm: An evidence-based set of safe gambling practices for consumers	Hing, N; Browne, M; Russell, AMT; Rockloff, M; Rawat, V; Nicoll, F; Smith, G	1)identify a parsimonious set of evidence-based SGPs that best predict non-harmful gambling amongst gamblers who are otherwise most susceptible to experiencing gambling harm; 2)examine how widely are they used; and 3)assess whether their use differs by gambler characteristics	Canada	2019	1174	1174	monthly gamblers	online survey	general	0.601	45.36	15.32	SGHS-10	SGHS-10	Short Gambling Harm Screen (SGHS-10)	sum	sum-score	sum	-		safe gambling practices;PGSI;importance of spirituality;carer status;early gambling experiences;gambling frequency;highest spend gambling activity;number of the friends who gamble;previous gambling problem;mental disorder diagnosis;currently consume tobacco products;expectancies;gambling urge;gambling fallacies;social support;distress;impulsivity	Safe gambling practices (SGPs); PGSI; Demographic; Importance of spirituality/religion; Carer status; Earlygambling experiences; Frequency of gambling; Highest spend gambling activity; Number of the friends who gamble; Self-reported previous gambling problem; Mental disorder diagnosis; Currently consume tobacco products; Gambling Outcomes Expectancies Scale (GOES); Gambling Urge Scale (GUS); Gamb…	NR	NR (ONLY vaguely)- "The SGHS is the only published validated instrument that exclusively measures gambling harm."	NR	NR
Free-Spins Spur Gamblers to Quit EGMs Early: An Online EGM Study	Rockloff, M; Stuart, G; Kim, HS; Hodgins, DC	why people quit a gambling session	USA	2019	188	188	gambled in the past 12 months	participants who had gambled on slots within the last 12 months and were aged 18+ were recruited into the study using Amazon’s Mechanical Turk	EGM	0.383	35	11.4	SGHS-10	SGHS-10	Short Gambling Harm Screen (SGHS-10)	sum	sum-score	sum	-		PGSI;CSPG	PGSI; the Consumption Screen for Problem Gambling (CSPG); demographics	NR	NR	NR	NR
It was terrible. I didn't set a limit: Proximal and Distal Prevention Strategies for Reducing the Risk of a Bust in Gambling Venues	Rodda, SN; Bagot, KL; Manning, V; Lubman, DI	the prevalence, reasons for and strategies to address busts despite associated harms with a single bust.	Australia	2019	104	104	gambled in the past 12 months	Participants were from a larger study in Victoria, Australia, examining the uptake of behaviour change strategies for limiting gambling in EGM venues; A total of 104 gamblers were recruited from 11 Australian gambling venues and almost half (45%) reported a bust in the past 12 months.	EGM	0.5577	56	15	SGHS-10	SGHS-10	Short Gambling Harm Screen (SGHS-10)	sum	sum-score	sum	-		experiences of passing their limits;gambling expenditure;PGSI	experiences of passing their limits; expenditure; PGSI	NR	NR	NR	Scored dichotomously, non-zero scores on the SGHS indicates some level of decrease in personal well-being.
National consumer protection framework for online wagering: baseline study-final report	Rebecca Jenkinson, Tayyab Khokhar, Rukhsana Tajin, Uma Jatkar and Julie Deblaquiere	levels of online wagering involvement, prevalence of risky gambling behaviour, and levels of harm experienced	Australia	2019	5076	5076	gambled in the past 12 months	online consumer survey	online betting	0.23	reported number for age groups	47.7	SGHS-17: adapted SGHS-10 to measure online-wagering harm; adding 7 additional harm items from checklist-72 (see Table 5.27)	SGHS-10	Short Gambling Harm Screen (SGHS-10)	dichotomous	item-based endorsement	item	-		Online wagering involvement;PGSI;PWI;Gambling motivations;self-control;Awareness and use of consumer protection features	Online wagering involvement; The Problem Gambling Severity Index (PGSI); The Personal Wellbeing Index (PWI); Gambling motivations (18 items); behavioural self-control measures (15 items) ; Awareness and use of consumer protection features	NR	NR	NR	NR	The Gambling Harms Scale (GHS; Browne, Goodwin, & Rockloff, 2017) The Short Gambling Harms Scale is a 10-item public health focused gambling-related harm measure. Following consultation with the scale developer, we modified the question stem from a scale that measures overall gambling-related harm to one that specifically measures online wagering-related harm. Seven additional high performing ite…
Internet-delivered cognitive-behavioral therapy for significant others of treatment-refusing problem gamblers: A randomized wait-list controlled trial	Kristoffer Magnusson, Anders Nilsson, Gerhard Andersson, Clara Hellner, Per Carlbring	investigated the effect of an Internet-based intervention for CSOs of treatment-refusing problem gamblers on (a) gambling-related harm, (b) the gamblers’ treatment-seeking rate, and (c) the relationship satisfaction and mental health of the CSOs	Sweden	2019	100	100	CSO	Most participants found the study via Google; All measures were self-reported by the CSOs using online surveys	general	0.89	45	14	Inventory of Consequences Scale for the Gambler and CSO (ICS), WITH three subscales: (1 ) consequences for the gambler [22 items], (2) negative emotional consequences for the CSO [12 items], and (3) negative behavioral consequences for the CSO [9 items]	ICS	Inventory of Consequences Scale (ICS) for the Gambler (affected others reported);Inventory of Consequences Scale (ICS) for the CSO	sum;sum	sum score (the scale likert point is from 0 to 3, the scoring is guessed by the y axis range in the Figure 2 )	sum	-	-	gambling expenditure;treatment engagement behavior;CSO’s depressive feelings;anxiety;quality-of-life;relationship satisfaction	gambling behavior (amount loss); treatment engagement behavior; CSO’s depressive feelings, anxiety, quality of life, relationship satisfaction	(for the gambler subscale)the test–retest reliability (intraclass correlations [ICC] _x0002_ = 0.85); internal consistency (omega=_x0002_0.88) (for the cso EMOTION AND BEHAVIOR CONSEQUENCIES)the test–retest reliability (intraclass correlations [ICC] _x0002_ = 0.8 , 0.87); internal consistency (omega= 0.78, 0.74)	(from its OSF psychometric html file about the convegent validity - gAMBLER) correlation with anxiety is 0.33, correlation with depression is 0.31, correlation with relationship satisfaction is -0.36; correlation with physical health is -0.33; (from its OSF psychometric html file about the convegent validity - CSO EMOTION) correlation with anxiety is 0.71, correlation with depression is 0.73, cor…	NR	NR	THE MEASURE ICS was adapted from the Drinker Inventory Consequences Scale by Hodgins et al. (2007) using a focus group of CSOs.
Til debt do us part: Comparing gambling harms between gamblers and their spouses	Jeffrey, L., Browne, M., Rawat, V., Langham, E., Li, E., & Rockloff, M.	compared the experience of gambling related harms between gamblers and spouses, whilst taking into account gender and problem gambling severity	Australia,New Zealand	2019	unkown;unkown	5036	gamblers,CSO	a secondary analysis of two combined archival data sets from studies that aimed to estimate the impact of gambling harm in Australia and New Zealand; Participants were recruited by commercial research panels and compensated through the award of points which could be redeemed as cash or for prizes	general	0.5169	46.96	15.18	GHS-67 (Harm items (GHS-72 or 83) that were specific to gamblers only, or to the cultural context of New Zealand, were excluded from the present analyses)	GHS	Victorian Framework full harm checklist (GHS)	sum,dichotomous	individual harms within each domain were analysed, using 67 logistic regressions (one for each harm) which incorporated the same predictors; Regression models predicting the count of harms for each domain	item,domain-sum	-	-	PGSI	PGSI	NR	NR	NR	NR	-
Training gamblers to re-think their gambling choices: How contextual analytical thinking may be useful in promoting safer gambling	Armstrong, T; Rockloff, M; Browne, M; Blaszczynski, A	to determine whether training gamblers to think more analytically and providing performance-based feedback would be effective in reducing gambling related cognitive distortions, and subsequently, decrease real-world gambling consumption amongst regular gamblers who experience gambling related harm.	USA	2020	94	94	weekly gamblers	online resource provider, Mechanical Turk, participants were required to provide informed consent, be over 18 years and reside in the United States, have gambled at least weekly on any form of gambling in the past 6 months (excluding lotteries, instant scratch tickets, or raffles), and score a 1þ on The Short Gambling Harms Screen	non-lottery	0.51	36.61	9.76	SGHS-10	SGHS-10	Short Gambling Harm Screen (SGHS-10)	dichotomous	for screening participants: score a 1+	categorical	0;1+	filter severe participants	beliefs;gambling time;gambling expenditure	Gambling beliefs (Gambling Related Cognition Scale; Protective Gambling Beliefs Scale); Gambling participation(Prior week gambling time and money)	NR	NR	NR	NR	EXP
The prevention paradox applies to some but not all gambling harms: Results from a Finnish population-representative survey	Browne, M; Volberg, R; Rockloff, M; Salonen, AH	assessing population prevalence using the comprehensive checklist of harms	Finland	2020	3795	3795	monthly gamblers	Participants were randomly selected from the population information system, Institutionalized persons were excluded, (We assumed that only those who reported regular gambling, i.e. at least once a month, were at risk of significant gambling-related harm, and therefore only these cases were selected for analysis)	general	0.433	median (51.0)	NR	GHS-72	GHS,GHS,GHS	Victorian Framework full harm checklist (GHS)	sum,dichotomous	each binary item; count of harms	item,categorical,sum	0;1+	group comparison on PPGM categories	PPGM	PPGM	NR	the Pearson rank-order correlation between the PPGM scores and the count of harms was 0.49	NR	NR
Measuring Gambling Harm: The Influence of Response Scaling on Estimates and the Distribution of Harm Across PGSI Categories	Delfabbro, P; Georgiou, N; King, DL	This study was designed to examine how estimates of self-reported harm are affected by the methodology used (A particular focus was on how harm estimates for low and higher risk gambling (as classified by the PGSI) varied when respondents were able to make more graded attributions of their harm to gambling)	North America,UK,Australia,Unkown	2020	221;89;39;205	554	general population	adult gamblers recruited from an online panel provider (Prolific)	general	0.34	Categorical (18-24=31.4%, 25–34 = 40.8%, 35–44 = 18.4%, 45–54 = 6.7%, 55+ = 2.7% )	NR	GHS-63	GHS	Victorian Framework full harm checklist (GHS)	sum	domain-sums	domain-sum	-		gambling frequency;smoking;vaping;recreational drug use;PGSI	Demographics; gambling frequency; Health‑Related Behaviours(including smoking cigarettes, vaping or recreational drug use); PGSI;	NR	NR	NR	NR	harm endorsement numbers by cutting off using New scoring method: 5-point scale for harm items and for gambling causal judgement (to what extent it is caused by gambling); Some items did not appear to relate conceptually to the principal categories of harm and generally had quite low rates of endorsement (around 10% or lower for problem gamblers (e.g., cultural shame or connections, being outcast…
Evaluating the Reliability and Validity of the Short Gambling Harm Screen: Are Binary Scales Worse Than Likert Scales at Capturing Gambling Harm?	McLauchlan, J; Browne, M; Russell, AMT; Rockloff, M	determining whether Likert scales were better suited to capture gambling harm than binary scales	Unkown	2020	532	532	monthly gamblers	Adult gamblers who gamble at least two to four times a month were recruited for this study through TurkPrime	general	0.3835	42.07	13.13	SGHS-10	SGHS-10,SGHS-10	Short Gambling Harm Screen (SGHS-10)	sum,dichotomous	sum-score	sum,item	-		PGSI;distress;PWI;Impulsiveness	PGSI; Kessler Psychological Distress Scale (K6); the Personal Wellbeing Index (PWI); Barratt Impulsiveness Scale-Brief (BIS-Brief)	(test-retest reliability) .86 for the binary form, and .88 for the Likert form; (internal consistency) Alpha reliability in the present study for the original binary SGHS was .95 at both times one and two; The Likert-scored SGHS alpha reliability was also identical across surveys: .97 at time one and two.	(concurrent validity) At time one, the correlation between the SGHS and PGSI was .84 for the binary (binary SGHS-binary PGSI) and .94 for the Likert form (Likert SGHS-Likert PGSI); For time two, the correlation between the SGHS and PGSI was .84 for the binary and .91 for the Likert form; (convergent validity) The correlation with the K6 was .57 for the binary form and .67 for the Likert form; (di…	NR	the score reflects the number of distinct symptoms the individual is presenting
Who uses custom sports betting products?	Newall, PWS; Cassidy, R; Walasek, L; Ludvig, EA; Meyer, C	investigates which types of sports bettors are the most likely to use novel gambling products	UK	2020	789	789	lifetime gamblers	participants were recruited via the crowdsourcing platform Prolific Academic	online betting	0.327	35.4	10.86	SGHS-10	SGHS-10	Short Gambling Harm Screen (SGHS-10)	sum	sum-score	sum	-		custom sports bets use;PGSI;cognition illusion of control;CSPG	custom sports bets use; PGSI; the Gambling Related Cognition Illusion of Control Scale; the Consumption Screen for Problem Gambling	NR	NR	NR	NR
Exploring the changing landscape of gambling in childhood, adolescence and young adulthood	Dr Alex M T Russell Tess Armstrong Professor Matthew Rockloff Nancy Greer Professor Nerilee Hing Professor Matthew Browne	What association can be made between early experiences with specific emerging technologies (e.g., social casino games, loot boxes, skin gambling, fantasy sports betting, esports betting) and gambling harm	Australia	2020	2004	2004	lifetime gamblers	Qualtrics	general	0.623	23.65	3.55	SGHS-10	SGHS-10	Short Gambling Harm Screen (SGHS-10)	sum	sum-score	sum	-		Lifetime gambling;gambling frequency;gambling expenditure;traditional and emerging forms;Early exposure to gambling;Age of first engagement with each form;PGSI;NODS-CLiP;Age of worst gambling-related problems or harm;Impulsivity	Demographics; Lifetime engagement in traditional forms of gambling; Lifetime engagement in emerging forms of gambling and simulated gambling; Frequency and expenditure on traditional and emerging forms; Early exposure to gambling; Age of first engagement with each form; Gambling-related problems: Problem Gambling Severity Index (PGSI); Lifetime gambling-related problems: NODS-CLiP; Age of worst g…	Cronbach’s alpha for SGHS is 0.89	NR	NR	No classification criteria are used for the SGHS, and instead scores are interpreted as a continuum of gambling-related harm, with higher scores indicating more severe harm.	report; given that the SGHS and the PGSI are highly correlated, we opted to report the PGSI in these analyses. In order to answer this research question, general linear models were conducted with two dependent variables: PGSI (gambling risk severity over the last 12 months; a proxy for gambling harm) and NODS-CLiP (a proxy measure of gambling harm during the lifetime). PGSI is highly correlated w…
Positive play and its relationship with gambling harms and benefits	PAUL DELFABBRO , DANIEL L. KING and NEOPHYTOS GEORGIOU	This study investigated the relationship between positive play and gambling harm after controlling for PGSI scores and whether positive play moderated the relationship between PGSI scores and harm. It also examined whether positive play was related to perceived benefits associated with gambling.	North America,UK,Australia,Unkown	2020	221;89;39;205	554	gambled in the past 12 months	Prolific	non-lottery	0.34	reported percentage for each age group	NR	GHS-63 (adapted: Q1: with a 5 point rating scale: 1 = Not a problem, 2 = A minor problem, 3 = A moderate problem, 4 = A major problem, 5 = A very serious problem. Q2: 1 = Not caused by my gambling, 2 = Slightly caused by my gambling, 3 = Moderated caused by my gambling, 4 = Mostly caused by my gambling and 5 = Totally caused by my gambling.)	GHS	Victorian Framework full harm checklist (GHS)	sum	For each harm item, this required that the person: (a) rate each harm as at least a moderate problem on the first question, and then (b) indicate that the problem was at least moderately caused by their gambling. We then totalled all items that met this threshold for a given individual to yield a total harm score out of 63.	other	-	although the socreing is more like Matrix-Based scoring for each item, but it is based on the sum score in the end, so sum scoring	PGSI;Positive Play;gambling participation;Benefits of gambling	PGSI; Positive Play Scale; Demographics and gambling participation;Benefits of gambling;	NR	NR	NR	NR	-
Turkish Version of the Problem Gambling Severity Index (PGSI-T): Psychometric Properties Among the University Students	Kuntay Arcan	to examine the psychometric properties of the Turkish version of the Problem Gambling Severity Index (PGSI-T)	Turkey	2020	182	182	gambled in the past 12 months	convenience sampling	general	0.462	24.06	3.34	on a 4-point scale (1=no harm, 4=very much harm). Each domain was assessed by a single question (e.g., “Rate the effect of gambling on your family relationships.”).	tailored	Gambling-related harms in Turkish University Students	sum	harm scores of family relationships, friendship, job or school life, economic well-being, and emotional well-being, the mean scores for five questions were utilized to measure total gambling-related harm scores of the participants	sum	-		smoking;alcohol use;gambling involvement;gambling-related faulty cognitions;PGSI;SOGS	Demographics; smoking and alcohol use；gambling involvement, gambling-related faulty cognitions；Problem Gambling Severity Index (PGSI); South Oaks Gambling Screen (SOGS);	The internal consistency value for the total gambling harm questions was 0.87.	NR	NR	NR	-
Adolescent Gambling, Gambling Expenditure and Gambling–Related Harms in Finland, 2011–2017	Susanna Raisamo, Jaana M. Kinnunen, Lasse Pere, Pirjo Lindfors & Arja Rimpelä	examined trends in adolescent gambling, gambling expenditure and gambling–related harm in Finland covering the period from 2011 to 2017 (cross-sectional biennial survey data)	Finland	2020	18857	18857	nationally representative samples (adolescents 12-18)	the data were derived from a nationwide monitoring system of adolescent health and health behaviour in Finland, the Adolescent Health and Lifestyle Surveys (AHLS)	general	46% ~ 56%	mean age for 4 age groups: 12.6, 14.6, 16.6 and 18.6 years.	NR	4 likert point scale (not at all-once a month-weekly-daily) for gambling harm is used to refer to an eight-item list that asks whether the respondent has experienced any of the following harms: “conflicts with parents”, “conflicts with friends”, “disruptions of daily rhythm”, “disruptions in school/ work”, “feeling guilty or ashamed”, “skipping school/work”, “unable to pay debts” and “stealing mo…	tailored	Adolescent Harm Checklist	categorical	binarize each item and categorize according to total score	categorical	0;1;2+	NR	gambling frequency;gambling expenditure	gambling engagement (gambling frequency during past 6 months; weekly gambling expenditure in euros);	NR	NR	NR	NR	-
Use of Self-control Strategies for Managing Gambling Habits Leads to Less Harm in Regular Gamblers	Shawn R. Currie, Natacha Brunelle, Magali Dufour, Marie-Claire Flores-Pajot, David Hodgins, Louise Nadeau & Matthew Young	The current study sought to identify the most common self-control strategies of people who gamble regularly, the characteristics of those who use them, and assess the effectiveness of limit-setting strategies in reducing gambling-related harm	Canada	2020	10054	10054	gambled in the past 12 months	A large sample of regular gamblers was recruited from a pool of online panelists associated with the survey firm Leger360 as part of the Alberta Gambling Research Institute’s National Study on Gambling and Problem Gambling in Canada.	general	0.536	52.4	15.4	(PGSI-harm) a subset of PGSI items that focus on consequences only	PGSI	Problem Gambling Severity Index Harm Items (PGSI - Harm)	sum	total harm estimated by summing the individual scores	sum	-	-	gambling engagement;PGSI;gambling control strategies	gambling engagement (typical monthly expenditure, percent of income spent on gambling (total expenditure/total household income), frequency (days in a typical month engaged in gambling to a maximum of 30 days), and duration (total time in minutes spent on all forms of gambling); gambling activities (collapsed into two categories: (1) “EGM/casino; (2) other types); gambling mode); PGSI; used any o…	internal consistency (α = 0.95 within the current sample)	NR	NR	NR	-
Risk Factors for Increased Online Gambling during COVID-19 Lockdowns in New Zealand: A Longitudinal Study	Bellringer, ME; Garrett, N	identify risk factors associated with increased online gambling	New Zealand	2021	301	301	at-risk gamblers	scored as an at-risk gambler in 2012 or any of the subsequent data collection years (2013 to 2015) on either the PGSI (score of 1+) or the SOGS-R (score of 3+), who were contactable, had not withdrawn from the study, and for whom data were available at all data collection points, were invited to participate in 2020/21.	general	0.565	Categorical (18-24=7.0%, 25–34 = 20.3%, 35–44 = 20.9%, 45–54 = 22.9%, 55–64=16.0%, 65+ = 13.0% )	NR	SGHS-10	SGHS-10	Short Gambling Harm Screen (SGHS-10)	categorical	sum-score	categorical	0;1;2+	group comparison on increased online gambling	frequency;behavior change;PGSI; life events;mental health;quality-of-life;alcohol use;general health;deprivation	Gambling participation (frequency, whether online, behavior change during COVID); PGSI; Major life events; Mental health (10-item Kessler-10); Quality of life (eight-item EUROHIS-QOL 8); Substance use (alcohol three-item AUDIT-C); General health; Deprivation; Sociodemographic data;	NR	NR	NR	NR
Opportunity Costs or Not? Validating the Short Gambling Harm Screen against a Set of Unimpeachable Negative Impacts	Boyle, CM; Browne, M; Rockloff, M; Flenady, T	whether particular SGHS items are invalid (opportunity cost)	Australia,New Zealand	2021	4600;951	5551	gambled in the past 12 months	VAL: gambled in the past 12 months; VIC: gambled in the past 6 months; NZ: gambled in the past 6 months, individuals affected by gambling	general	VAL= 50.6%; VIC= 44.3%; NZ= 42.6%	VAL: 45; VIC: NR; NZ: NR	NR	SGHS-10; GHS_68	UGHS-10,SGHS-10,SGHS-10,GHS	Unimpeachable Gambling Harms Scale (UGHS);Short Gambling Harm Screen (SGHS-10);Victorian Framework full harm checklist (GHS)	sum;sum,dichotomous;sum	GHS_68: factor score through CFA; SGHS-10: sum-score	sum,sum,item,CFA score	-		PGSI	PGSI	SGHS (ω = 0.85)	(CONVERGENT VALIDITY) SGHS-10 was strongly positively correlated with the UGHS (r = 0.73), as well as the PGSI (r = 0.68) and the latent variable gh (r = 0.87)	NR	the SGHS reliably detected at-risk or problematic gamblers (Sensitivity = 88%; Specificity = 84%); the probability of a respondent being classified as a PG increases approximately linearly in the range of SGHS scores between 1–9	-
Risk and protective factors for the development of gambling-related harms and problems among Australian sexual minority men	Bush, R; Russell, AMT; Staiger, PK; Waling, A; Dowling, NA	to examine gambling behaviour (participation, frequency, expenditure), problem gambling, and gambling-related harm among SMM, as well as the risk factors and protective factors that uniquely predict problem gambling and gambling-related harms among SMM compared with heterosexual men.	Australia	2021	308	308	other	convenience sample consisted of heterosexual, lesbian, gay, bisexual, transgender, intersex, queer, and other sexually and gender diverse (LGBTIQ +) people living in Australia and aged 18 years or older.	general	0	het = 26.4; minority men = 28.5	het = 11.2; minority men = 11.5	SGHS-10	SGHS-10,SGHS-10	Short Gambling Harm Screen (SGHS-10)	sum,dichotomous	sum-score	sum,categorical	0;1+	harm comparison between heterosexual male and sexual minority male participants	gender identity and sexuality;gambling frequency;gambling expenditure;PGSI;beliefs;expectancy;alcohol use;impulsivity;distress;stigma;discrimination;resilience;social support;LGBT community	Demographic; Gender identity and sexuality; Gambling participation, frequency and expenditure; PGSI;Gambling Related Cognition Scale (GRCS); Gambling Expectancy Questionnaire (GEQ); Alcohol Use Disorders Identification Test—Consumption (AUDIT-C); UPPS-P Impulsive Behaviour Scale (UPPS-P); Kessler Psychological Distress Scale (K6); Perceptions of Local Stigma Scale (PLS); Experiences of discrimina…	Cronbach’s alpha was 0.90 and the Omega coefficient was 0.89 for the current sample.	NR	NR	Scores greater than zero (i.e. one or more items endorsed) indicate a presence of gambling-related harms, with higher scores indicating more harm.
Harm severity in internet gaming disorder and problem gambling: A comparative study	Delfabbro, P; King, DL; Carey, P	Harm severity comparison in internet gaming disorder and problem gambling	North America,UK,Australia,Unkown	2021	221;89;39;205	128	gambled in the past 12 months	required participants to be at least 18 years of age and were recruited using the online participation portal: Prolific; participants had to have gambled on a product other than lotteries in the last 12 monthsto be eligible; select problem gamblers (scores of 8 –27 (maximum) indicate problem gambling)	non-lottery	0.36	92% of the problem gamblers were 18–44 years of age.	NR	GHS-50	GHS,GHS	Victorian Framework full harm checklist (GHS)	sum	domain-sums (mean harm counts for each category of harm item); each binary item	domain-sum,item	-		gambling time;PGSI;Internet gaming disorder	Demographic; gambling time; PGSI; Internet gaming disorder	NR	NR	NR	NR	The study used harm items developed by Browne et al. (2016) , although some extreme harms (e.g., suicide attempts or bankruptcy were removed due to relevance to gaming and for ethical reasons); harm endorsement numbers by cutting off using New scoring method: 5-point scale for harm items and gambling causal judgement
The identification of Australian low-risk gambling limits: A comparison of gambling-related harm measures	Dowling, NA; Greenwood, CJ; Merkouris, SS; Youssef, GJ; Browne, M; Rockloff, M; Myers, P	The primary aim was to compare low-risk gambling limits when gambling-related harm was defined using the negative consequence items of the Problem Gambling Severity Index (PGSI-Harm) and the Short Gambling Harms Scale items (SGHS-Harm). A secondary aim was compare low-risk limits derived using a definition of harm in which at least two harms across different domains (e.g. financial and relationsh…	Australia	2021	5000	5000	gambled in the past 12 months	Data were collected from dual-frame computer-assisted telephone interviews of 5,000 respondents in the fourth Social and Economic Impact Study (SEIS) of Gambling in Tasmania	general	0.512	Categorical (18-24=11.1%, 25–34 = 15.1%, 35–44 = 15.1%, 45–54 = 17.2%, 55-64 = 17.7%, 65+ =23.8 % )	NR	SGHS-10; PGSI-Harms	SGHS-10,PGSI	Short Gambling Harm Screen (SGHS-10);Problem Gambling Severity Index Harm Items (PGSI - Harm)	dichotomous;dichotomous	harm endorsement numbers (2 overall or cross domains)	categorical,categorical	0;2+	lower-risk limits	PGSI;gambling consumption	PGSI; Gambling consumption indices(Gambling frequency, Gambling expenditure, Number of types of gambling activities, Gambling duration)	it displays very strong reliability (a = 0.93; coefficient omega = 0.83)	unidimensionality; significant associations with the PGSI, gambling consumption, lower quality of life, and addictive gambling symptoms;	NR	two or more negative consequence as lower-risk limit
The Development of Empirically Derived Australian Low-Risk Gambling Limits	Dowling, NA; Youssef, GJ; Greenwood, C; Merkouris, SS; Suomi, A; Room, R	derived a set of Australian low-risk gambling limits and explored the relative and absolute risk associated with exceeding these limits	Australia	2021	13624	13624	population-representative sample	secondary analysis of population data from the second and third Social and Economic Impact Study (SEIS) of Gambling in Tasmania, the 2014 Survey on Gambling, Health, and Wellbeing in the Australian Capital Territory (ACT), and the Tasmanian Longitudinal Gambling Study (TLGS)	general	SEIS: 43.6%	On page 6; take SEIS for example: Categorical (18-34=10.7%, 35–49 = 21.6%,50-64 =34.7%, 65+ = 32.0%)	NR	PGSI-Harms	PGSI	Problem Gambling Severity Index Harm Items (PGSI - Harm)	dichotomous	harm endorsement numbers (2 as the cutoff)	categorical	0;2+	Given that superior ROC parameters are generally produced when gambling-related harm is defined as two or more negative consequences [11,12,16,23]	gambling consumption;PGSI	Gambling consumption indices; PGSI	NR	NO-acknowledged as a non-validated measure - "Given the emergence of research in this area , it is recommended that future research attempting to identify low-risk limits employ a psychometrically valid measure of gambling-related harm or more objective indicators of harm."	NR	NR
The shape of gambling risk-curves for frequency, expenditure and proportion of income in Australia	Greenwood, CJ; Youssef, GJ; Merkouris, SS; Dowling, NA	to estimate the shape of gambling risk-curves	Australia	2021	2873	2873	gambled in the past 12 months	Data were from the fourth Social and Economic Impact Study (SEIS) of gambling in Tasmania. Data was collected via computer-assisted telephone interviews (CATI), Of the total sample, the current study utilized those who reported past-year gambling participation.	general	0.4932	NR	NR	SGHS-10; PGSI-Harms	SGHS-10,SGHS-10,PGSI,PGSI	Short Gambling Harm Screen (SGHS-10);Problem Gambling Severity Index Harm Items (PGSI - Harm)	sum,dichotomous;sum,dichotomous	continuous: sum-score; binary: harm endorsement numbers (2 as the cutoff)	sum,categorical,sum,categorical	0;2+	risk curves/regression with gambling engagement and binary harm (using cutoffs)	PGSI;gambling consumption	PGSI; Gambling consumption indices (Gambling frequency; Gambling expenditure; Gambling expenditure as a proportion of income)	NR	NR	NR	NR
Are esports bettors a new generation of harmed gamblers? A comparison with sports bettors on gambling involvement, problems, and harm	Greer, N; Rockloff, MJ; Russell, AMT; Lole, L	to determine whether esports bettors are unique in their demographic composition and gambling behaviours (as well as problem gambling and gambling-related harm), compared with sports bettors who do not engage in esports betting. The extent to which gambling problems and harm were associatively attributable to esports betting, compared to other video game-related gambling (i.e., skin gambling) and…	Australia	2021	598	598	gambled at least fortnightly	online survey	esports	0.288	38.92	12.03	SGHS-10	SGHS-10	Short Gambling Harm Screen (SGHS-10)	sum	sum-score	sum	-		gambling frequency;PGSI	Demographics; gambling frequency; PGSI	NR	NR	NR	Higher scores indicate higher gambling-related harm.
Exploring the associations between gambling cravings, self-efficacy, and gambling episodes: An Ecological Momentary Assessment study	Hawker, CO; Merkouris, SS; Youssef, GJ; Dowling, NA	To explore reciprocal relationships between real-time gambling cravings and self-efficacy with gambling behaviour, and the moderating role of gambling, mental health, and addiction-related variables	Australia	2021	97	97	monthly gamblers	regular (monthly) gamblers who completed an EMA study, as part of the 4th Social and Economic Impact Study (SEIS) of Gambling in Tasmania	general	0.4227	45.9	14.25	SGHS-10	SGHS-10	Short Gambling Harm Screen (SGHS-10)	categorical	binary: harm endorsement numbers (1 as the cutoff)	categorical	0;1;2-3;4+	count participants who are with harms	PGSI;depression;anxiety;alcohol use;smoking;substance use;gambling motives;gambling situations	demographic; PGSI; past-year depressive and anxiety symptoms (Patient Health Questionnaire-2-item [PHQ-2] and General Anxiety Disorder-2-item [GAD]); hazardous alcohol use (Alcohol Use Disorders Identification Test-Consumption [AUDIT-C]); daily smoking and past-year substance use;16-item Gambling Motives Questionnaire–Financial (GMQ-F); 10-item Inventory of Gambling Situations (IGS-10)	NR	NR	NR	NR
18-Item Version of the Short Gambling Harm Screen (SGHS-18): Validation of Screen for Assessing Gambling-Related Harm among Finnish Population	Latvala, T; Browne, M; Rockloff, M; Salonen, AH	to develop and validate the 18-item version of the Short Gambling Harms Screen (SGHS-18)	Finland	2021	5805	5805	gambled in the past 12 months	Participants were randomly selected from the population information system, Institutionalized persons were excluded, (Respondents who had gambled on at least one game type during the year (2016) were selected from the data for inclusion in the present study)	general	0.499	Categorical (18-34= 26.6%, 35–54 = 34.9%, 55–74 = 30.8%, 75+ = 7.8% )	NR	SGHS-18	SGHS-18	18-Item Version of the Short Gambling Harm Screen (SGHS-18)	sum	sum-score	sum	-		gambling frequency;gambling expenditure;PPGM	Gambling Participation (gambling frequency; weekly gambling expenditure); PPGM	In this study, McDonalds’s omega of the SGHS was also moderately high (0.68)	(structural validity) only the bifactor model had adequate fit for SGHS-18 (CFI = 0.953, TLI = 0.930, GFI = 0.974, RMSEA = 0.047, SRMR = 0.027); (convergent validity) The correlation with the Problem and Pathological Gambling Measures (PPGM) was 0.44; SGHS-18 scores were higher for participants who gambled more often, who spent more money or who had gambling problems; (concurrent validity) SGHS-1…	NR	the SGHS-18 provides only a score indicator of degree of harm
Young people who purchase loot boxes are more likely to have gambling problems: An online survey of adolescents and young adults living in NSW Australia	Rockloff, M; Russell, AMT; Greer, N; Lole, L; Hing, N; Browne, M	relate the use of loot boxes to gambling problems and harm	Australia	2021	1954	1954	other	retrospective online survey	loot boxes	0.599	NR	NR	SGHS-10	SGHS-10	Short Gambling Harm Screen (SGHS-10)	sum	sum-score	sum	-		PGSI;problem gambling for juvenile population;intentions to gamble as adults;loot box use, purchasing, and sales; attitudes towards loot boxes;attitudes towards gambling	PGSI; problem gambling for juvenile population (DSM-IV-MR-J for adolescents); Intentions to gamble as adults; Played a game with loot boxes in the last 12 months?; Loot box use, purchasing, and sales; Attitudes towards loot boxes; Attitudes towards gambling	NR	NR	NR	NR
The Ordering of Gambling Severity and Harm Scales: A Cautionary Tale	Sollis, K; Leslie, P; Biddle, N; Paterson, M	examined the influence of question order on how people responded to two gambling scales: PGSI & SGHS	Australia	2021	10000	10000	gambled in the past 12 months	data from the 2019 Australian Capital Territory (ACT) Gambling Survey	general	0.534	Categorical (18-24=4.2%, 25–34 = 13.8%, 35–44 = 18.8%, 45–54 = 19.2%, 55-64 = 18.4%, 65+ =25.7 % )	NR	SGHS-10	SGHS-10	Short Gambling Harm Screen (SGHS-10)	sum	sum-score	sum	-		PGSI	socio-demographics; PGSI	NR	NR	NR	The number of harms reported are totalled to give the individual an SGHS score of between 0 and 10.
Life course and legacy gambling harms in New Zealand	Matthew Rockloff Maria Bellringer Giulia Lowe Tess Armstrong Matthew Browne Katie Palmer Du Preez Alex Russell Nerilee Hing Nancy Greer	to examine the time course of gambling harm after a discrete episode of problematic gambling is largely resolved	New Zealand	2021	1240	1240	CSO,lifetime gamblers	Qualtrics	general	gamblers: 42.7%	gamblers: 42.4	15.6	83-item checklist of harms;	GHS	Victorian Framework full harm checklist (GHS)	sum	domain-sums: scores for the domains of harm; including Financial, Relationship, Emotional/psychological, Health,Work/study and Other; were computed by summing the number of harms endorsed within each domain. Boyle et al. (2021) established that gambling harm at an individual level is a unidimensional construct.	domain-sum	-		HUWI;PWI;Time Since Problematic Gambling Ceased;PGSI	health and wellbeing as measured by the Health Utility Weight Index (HUWI) and the Australian Unity Personal Wellbeing Index (PWI); Time Since Problematic Gambling Ceased; Problem Gambling Severity Index (PGSI);	NR	NR	NR	NR	research report (only selected the online survey study, because other other two are literature review and an interview)
Gambling Harm and the Prevention Paradox in Massachusetts	Rachel A. Volberg , Martha Zorn , Robert J. Williams , Valerie Evans	examine whether the prevention paradox in relation to gambling harms holds up in the Massachusetts context	USA	2021	5852	5852	monthly gamblers	Baseline General Population Survey (BGPS) and the Baseline Online Panel Survey (BOPS) in Massachusetts	general	BOP:43.6%;BGP:48.5%	reported percentage for each age group	NR	“Problems” section of the 14-item Problem and Pathological Gambling Measure (PPGM): PPGM-HARM (7 questions with 20 branching items)	PPGM,PPGM	Problem and Pathological Gambling Measure Problems Section (PPGM - Harm)	sum	cut-off (1 and 1+) + sum-score	domain-sum,sum	-		PPGM	PPGM- impaired control (4 items) and behavioral dependence (3 items); demographics	NR	NR	NR	NR	We chose to focus on regular gamblers because only these individuals were routed through the problem gambling section of the questionnaire.
Graded Exposure Therapy for Online Mobile Smartphone Sports Betting Addiction: A Case Series Report	Ben J. Riley, Sharon Harris, Tracey Nye, Zhila Javidi-Hosseinabad & Michael Baigent	to describe the feasibility and preliminary effectiveness of cue exposure therapy (CET) to treat individuals presenting to a community-based PG therapy service with an online smartphone sports betting addiction	Australia	2021	6	6	clinical sample	NR	online betting,sports betting	0	reported ages for each person	NR	Victorian Gambling Screen Harm to Self-Scale (VGS-HS)	VGS-HS,VGS-HS	Victorian Gambling Screen - Harm to Self Subscale (VGS-HS)	sum,dichotomous	sum	sum,categorical	-	NR (A score of 21 or greater indicates a pathological gambling disorder)	Gambling Urge;Gambling Related Cognitions;Distress;Work and Social Adjustment	Gambling Urge Scale, Gambling Related Cognitions Scale, Kessler Psychological Distress scale (K10), Work and Social Adjustment Scale (WSAS)	high internal consistency among a clinical population of problem gamblers with a Cronbach’s alpha of 0.89	NR	NR	The VGS-HS scores range from 0 = no harm to self to 60 = high harm to self; A score of 21 or greater indicates a pathological gambling disorder	-
Further Exploration of the Psychometric Properties of GamTest: A Rasch Analysis	David Forsström , Alexander Rozental, Anders Kottorp, Philip Lindner, Markus Jansson-Fröjmark and Hugo Hesser	The current study examined, for the first time, psychometric performance among a sample of low-gambling respondents using a Rasch analysis.	Sweden	2021	2234	2234	general population	Data were collected using an online survey in Swedish, which was distributed to a general-population sample using a Stockholm-based polling company, SKOP, with national coverage	general	0.47	47.3	17.7	GamTest (a self-rating scale with 15 items covering gambling habits and negative consequences due to gambling)	GamTest (GamTest in a low-gambling population)	GamTest	sum	(count or endorsement of harm items )Respondents that gamble with fewer experiences of negative effects are placed at the lower end of the continuum, and respondents with more experiences of negative effects are placed at the higher end of the continuum.	sum	-	-	gambling engagement	gambling engagement (activity types, amount of time and money, frequency)	Person Separation Reliability: 0.61, Item Separation Reliability: 0.97	NR	NR	NR	-
Gambling-Related Harms for Affected Others: A Finnish Population-Based Survey	Sari Castrén, Kalle Lind, Heli Hagfors and Anne H. Salonen	This study explores the prevalence of being a past-year affected other (AO) of a problem gambler by gender. The aims were to study the amount and type of gambling-related harms (GRHs) for subgroups of AOs and to distinguish GRH profiles for AO subgroups	Finland	2021	7186	7186	CSO	the first wave of data from the population-based Finnish Gambling Harms Survey	general	58.4 % (calculated: 522/894)	49	18.4	GRHs for Aos (12 items) + In addition to an open-ended response option, a question about work/study-related harm was added	GRH_Ao	Gambling related harms for affected others (GRHs for Aos)	dichotomous	experience any harm or not; experience any harm in one domain or not	domain-binary,categorical	1+	-	relationship with the gamblers	relationship with the gamblers	NR	NR	NR	NR	-
Predicting future harm from gambling over a five-year period in a general population sample: a survival analysis	Shawn R. Currie, David C. Hodgins, Robert J. Williams & Kirsten Fiest	The present study sought to assess the risk of gambling problems over a five-year period in adults who exceed previously derived low-risk gambling limits compared to those who remain within the limits after controlling for other modifiable risk factors	Canada	2021	4212	4212	non-problematic past year gamblers	Participants were adults (N = 4212) drawn from two independent Canadian longitudinal cohort studies who reported gambling in the past year and were free of problem gambling at time 1	general	54% (set1) 57% (set2)	45.9 (set1), 40 (set2)	14 (set1), 16.9 (set2)	PGSI-harm	PGSI	Problem Gambling Severity Index Harm Items (PGSI - Harm)	categorical	Using the Problem Gambling Severity Index (PGSI) we defined two levels of harm, both scored dichotomously.Moderate level of harm was defined as reporting at least two consequences from the PGSI items addressing harms (feeling guilty, betting more than one can afford, recognition of a problem, health problems, financial problems, being criticized by others, and borrowing money to gamble); We also …	categorical	2+;5+	This is the same definition of harm employed in several investigations on low-risk gambling limits [11,12,22]. I	PGSI;gambling beliefs;stressful life events;gambling expenditure;gambling diversity;comorbid mental illness;substance use disorders	demographics (age, gender, marital, work, ethnicity); baseline PGSI score; gambling beliefs (gambling fallacies measures); stressful life events; gambling intensity at time 1 (mean/median net monthly win/loss; diversity; played EGM or casino) cormobidity (the presence of a comorbid mental illness and substance use disorders (SUD)) at time 1	From literature (The PGSI has well-established psychometric properties [44])	From literature (The PGSI has well-established psychometric properties [44])	NR	NR	At the time of these studies, there was no validated measure of gambling-related harm.
Validating the short gambling harm screen against external benchmarks	Boyle, CM; Browne, MATTHEW; Rockloff, MJ; Thorne, HB	to test convergence (criterion validity) between the SGHS and its constituent items with: (1) wellbeing, and (2) psychological distress.	Australia	2022	2704	2704	gambled in the past 12 months	Telephone surveys of adult Victorians, proportional to Australian Bureau of Statistics’ Estimated Resident Population (ABS-ERP) demographic data for Victoria	general	0.495	53	NR	SGHS-10	SGHS-10	Short Gambling Harm Screen (SGHS-10)	sum	sum-score	sum	-		PWI;distress	Personal Wellbeing Index; acute psychological distress (Kessler 6)	according to literature - " Proponents of the SGHS have pointed to favourable psychometric features, such as high sensitivity, reliability, and unidimensionality, as evidence of its appropriateness for measuring GRH (Browne et al., 2017a, 2017b, 2018, 2021)."	(convergent validity) there was a positive linear association between the SGHS-10 and psychological distress (Spearman r 5 0.24, P < 0.001) according to literature - "Additionally, a recent study probing the screen’s validity showed higher SGHS scores predicted a greater variety and severity of other gambling harms that are not part of the scale, as well as more severe problem gambling risk-categ…	NR	average wellbeing was reliably lower among endorsers than non-endorsers for every item; Endorsing any single SGHS item was associated with a decrement to overall wellbeing of between 9 and 23%, as well as an increase in psychological distress of 3–6 points on the K6 scale, depending on the item
Benchmarking gambling screens to health-state utility: the PGSI and the SGHS estimate similar levels of population gambling-harm	Browne, M; Russell, AMT; Begg, S; Rockloff, MJ; Li, E; Rawat, V; Hing, N	to estimate metric (0,1) health utility weights for two common population screens for gambling impact: the SGHS and the PGSI using an experienced utility / propensity score weighting approach	Australia	2022	2603	2603	gambled in the past 12 months	aged 18+ were recruited from a commercial panel provider, have gambled in the past 12 months	general	0.4257	SGHS =0: 51.16; SGHS >0: 42.15	SGHS =0: 17.48; SGHS >0: 16.03	SGHS-10	SGHS-10,SGHS-10	Short Gambling Harm Screen (SGHS-10)	sum,categorical	sum-score + cut off	sum,categorical	0;1-2;3-5;6-10	group comparison on utility (Nonetheless, recent research assessing the SGHS using the Personal Wellbeing Index suggests that cut-offs of 1-2, 3-5, 6+ provide a reasonable categorisation of differing degrees of harm)	PGSI;quality-of-life;alcohol use;recreational drug use;smoking;mental health disorder	PGSI; health utility (SF-6D); Demographic; co-morbidities (alcohol consumption, recreational drug use, cigarette smoking, mental health disorder);	Reliability for the SGHS was high in the current sample (α = 0.90).	(according to literature : "the SGHS was validated against the Personal Wellbeing Index (PWI), showing a monotonic and approximately linear correlation, with lower PWI scores associated with higher SGHS scores) ; (current atudy: significantly negatively predict halth utility - all non-zero increasing scores on the SGHS are associated with progressively larger decrements to health)	NR	all non-zero increasing scores on the SGHS are associated with progressively larger decrements to health
Gambling prevalence and gambling problems amongst land-based-only, online-only and mixed-mode gamblers in Australia: A national study	Hing, N; Russell, AMT; Black, A; Rockloff, M; Browne, M; Rawat, V; Greer, N; Stevens, M; Dowling, NA; Merkouris, S; King, DL; Salonen, AH; Breen, H; Woo, L	examined 1) prevalence, demographics and gambling behaviours, 2) problematic gambling, 3) most harmful gambling forms, 4) gambling-related harms-to-self, and 5) risk factors for higher problem gambling severity	Australia	2022	8541	8541	gambled in the past 12 months	national telephone survey	general	LBOGs = 51.3%; MMGs = 38.9%; OOGs = 38.6%	Table 2: for each age category and each mode	NR	SGHS-10	SGHS-10	Short Gambling Harm Screen (SGHS-10)	dichotomous	endorsement of each item	item	-		gambling frequency;gambling expenditure;PGSI;most harmful gambling form and mode	gambling frequency and net monthly expenditure; PGSI; Most harmful gambling form and mode; Demographics;	NR	Two recent validation studies, in particular, by Murray Boyle et al. (2021) , show that milder items on the SGHS, and also low (1–2) scores are associated with significant decrements of the key benchmarks of psychological distress and personal wellbeing.	NR	NR
Examining the Gambling-Related Harms, Gambling Disorder, and Player Characteristics of Jogo do Bicho (an Illegal National Lottery) in a Representative Sample of Brazilian Lottery Players	Kim, HS; Sanches, M; Mariani, MMD; Hodgins, DC; Tavares, H	investigated the demographics, gambling-related harms, and risk for gambling disorder (GD) associated with an illegal national lottery-type game	Brazil	2022	5407	5407	population-representative sample	Current lottery players were recruited from legal lottery kiosks across all regions of Brazil	other	0.161	50.2	0.56	tailored (see notes)	tailored,tailored	Harms in Jogo do Bicho Lottery Study	sum,dichotomous	continuous + binary	sum,categorical	-	they count the percentage for each item (dichotomous), get the total number of harms (sum)	NODS;gambling frequency	Demographics; NORC Diagnostic Screen for Gambling Problems (NODS); gambling frequency	NR	NR	NR	NR	Gambling-related harms were asked using face-valid items, “Has gambling caused the following problems in your life?” The specific gambling-related harms assessed included work, family, friends, neighbors, or acquaintances, financial, law, emotional, well-being, and accidents (e.g., car) due to excessive tiredness. Harms related specifically to Jogo do Bicho were also assessed; “Has gambling on Jo…
Legacy gambling harms: What are they and how long do they last?	Rockloff, M; Browne, M; Russell, AMT; Hing, N; Armstrong, T; Greer, N	to explore whether people experienced gambling harms 12 months or more after the resolution of at-risk or problem gambling, and how long these legacy harms lasted	New Zealand	2022	735	735	CSO,lifetime gamblers	Survey participants were recruited through Qualtrics	general	0.427	42.4	15.6	GHS-83	GHS,GHS	Victorian Framework full harm checklist (GHS)	dichotomous	binary: whether reported certain harms under each domain	domain-binary,item	-		Time since problematic gambling ceased;PGSI	Time since problematic gambling ceased; PGSI	NR	only SGHS validation mentioned, but not for the 83-item version - "the SGHS has been psychometrically validated, and has the benefit of being tied to health state utilities commonly used in public health"	NR	NR
Smartphone betting on sports, esports and daily fantasy sports amongst young adults (stage 3 OR chapter 4)	Professor Nerilee Hing; Dr Alex M. T. Russell; Professor Matthew Browne; Professor Matthew Rockloff; Dr Lisa Lole; Catherine Tulloch; Dr Philip Newall; Hannah Thorne; Nancy Greer	associations betwenn betting features and gambling problems and gambling harms	Australia	2022	616	616	monthly gamblers	Qualtrics	sports betting	0.67	23.76	3.38	SGHS-10	SGHS-10	Short Gambling Harm Screen (SGHS-10)	categorical	sum-score for descriptive; cut-off of 1 for analysis	categorical	1+;4+	count participants who are with different levels of harms	gambling frequency;betting preference;Advertising and promotions; PGSI;Impulsivity;platform features;platform feature preferences	Demographics; Screening questions (betting frequency); Detailed information on betting on sporting, esports or DFS, betting Preference; Advertising and promotions; PGSI; Barratt Impulsivity Scale – Brief (BIS-B); Features of betting platforms; preferences amongst different features (Discrete choice experiment)	NR	NR	NR	NR	report
Development and randomised controlled trial of safer gambling practices for EGM play (stage 2 & 3)	Professor Nerilee Hing Professor Matthew Browne Dr Alex M. T. Russell Professor Matthew Rockloff Catherine Tulloch	To examine the efficacy of safer gambling practices to result in beneficial gambling outcomes	Australia	2022	3120	3120	monthly gamblers	Qualtrics	EGM	40.3% for survey and 51% for RCT	41.1 for survey and 32.7 for RCT	range 18-87 for survey and 18-83 for RCT; SD 11.52 for RCT	SGHS-10 + Unimpeachable Gambling Harms Scale -10 for survey ; SGHS-10 for RCT	SGHS-10,SGHS-10,UGHS-10,UGHS-10	Unimpeachable Gambling Harms Scale (UGHS);Short Gambling Harm Screen (SGHS-10)	sum,dichotomous;sum,dichotomous	for the survey a 0-2 versus 3+ categorisation based on the combined Gambling Harm Scale (GHS = SGHS +UGHS; based on current work in our laboratory that suggests that SGHS scores above 2 are associated with a considerable decrement to health and wellbeing;Scores 1-2 showed a small but statistically significant to health utility. However, scores 3+ showed both a significant difference, and clinical…	categorical,sum,categorical,sum	0;1+	count participants who are with harms	Safer gambling practices;Gambling frequency;Gambling activity;distance to EGM; Childhood exposure to gambling;alcohol use;smoking;diagnosed health condition;distress;PGSI;Expectancies;Gambling Urge; Gambling Fallacies;Social Support;Spirituality;Impulsivity	for survey: Safer gambling practices (SGPs); Gambling behaviour (frequency, activity, and distance to EGM); Childhood exposure to gambling; Health (alcohol and tobacco consumption, diagnosed health condition); Kessler Psychological Distress Scale – Brief (K6); Problem Gambling Severity Index (PGSI); Gambling Outcomes Expectancies Scale to measure motivation (GOES); Gambling Urge Scale (GUS); Gamb…	NR	NR (only mentioned "Despite focusing on a more severe range of outcomes than the SGHS, the UGHS captures the same underlying dimension of harm, and possesses similarly strong psychometric properties (Murray-Boyle et al, 2021)")	NR	NR	Survey + randomised controlled trial (RCT); Whilst the SGHS has excellent statistical properties, it does include some items that describe outcomes that are arguably minor or even inconsequential. Items comprising the UGHS were included to supplement the other harms items with further probes that were uncontrovertibly harmful and serious. The SGHS is a validated and reliable measure of gambling-r…
Gambling and Financial Stress	Isaac Koomson, Sefa Awaworyi Churchill & Musharavati Ephraim Munyanyi	examines the link between individual problem gambling severity and financial stress	Australia	2022	30728	30728	population-representative sample	HILDA Survey (waves 15 and 18), an Australian household panel survey	general	0.53	NR	NR	7-item financial stress	tailored	Financial Stress	sum	sum-score	sum	-		PGSI;gambling engagement;Financial Resilience	PGSI; gambling participation/engagement; Financial Resilience;demographics	NR	NR	NR	sum up affirmative responses for all seven questions to generate an additive index of financial stress that ranges from 0 to 7. A higher value reflects higher financial stress	only financial harms
Lower-risk gambling limits: linked analyses across eight countries	David C. Hodgins, Matthew M. Young , Shawn R. Currie , Max Abbott ,Rosa Billi , Natacha Brunelle , Jean-Michel Costes , Magali Dufour , Marie-Claire Flores-Pajot , Daniel T. Olason , Catherine Paradis , Ulla Romild ,Anne Salonen , Rachel Volberg and Louise Nadeau	compare cross-national similarity and differences in lower-risk limits	Canada,Iceland,Finland,Sweden,France,Australia,New Zealand,USA	2022	28678;4817;6934;3132;12512;3719;4950;2617	67359	other	Identification of high quality datasets	general	NR	NR	NR	PGSI-Harms	PGSI,PGSI,PGSI,PGSI,SGHS-10,GHS	Problem Gambling Severity Index Harm Items (PGSI - Harm);Short Gambling Harm Screen (SGHS-10);Victorian Framework full harm checklist (GHS)	sum,dichotomous;sum;sum	cutoff of 1 for each domain, and cutoff of 2 for sum	domain-binary,categorical,sum,item,sum,domain-sum	0;2+	in previous research had strong psychometric properties in predicting harm (Currie et al., 2009)	gambling involvement	gambling involvement，	NR (mentioned that SGHS-10 is a unidimensional scale with high internal reliability)	NR	NR	NR	-
In search of lower risk gambling levels using behavioral data from a gambling monopolist	Jakob Jonsson, Axel Lyckberg , Shawn Currie, Matthew M. Young, Ståle Pallesen , and Per Carlbring	whether it was possible to find low-risk thresholds for gambling using behavioural data and the GamTest (Jonsson et al., 2017) harm items as harm indicators	Norway	2022	35753	35753	other	NR	general	0.33	43	15	(GamTest Harm Subscale ) the 8 GamTest items specifically assessing harm were used to calculate four dichotomous harm indicators: Monetary (items GT3, GT7, GT8, GT10 with a cut-off of 4 for harm), Social (items GT11, GT12, cut-off of 3) Emotional (items GT14, GT15, cut-off of 8), and “Two plus” (scoring positive on two or more of the 8 GT items).	GamTest,GamTest	GamTest	dichotomous	cutoff of 1 for each domain, and cutoff of 2 for sum (“Two plus” (scoring positive on two or more of the 8 GT items))	domain-binary,categorical	0;2+	NR	gambling participation	gambling participation	NR	CONVERGENT: The GamTest dimensions correlate highly with the PGSI and self-perceived gambling problems; STRUCTURAL: capture five dimensions of problematic gambling with high reliability; overconsumption of money and time, and monetary, social and emotional negative consequences;	NR	NR	-
Gambling-related harms to concerned significant others: A national Australian prevalence study	Nerilee Hing, Alex M T Russell , Matthew Browne , Matthew Rockloff , Catherine Tulloch , Vijay Rawat , Nancy Greer , Nicki A Dowling , Stephanie S Merkouris , Daniel L King , Matthew Stevens , Anne H Salonen , Helen Breen , Linda Woo	This study aimed to 1) estimate the first national prevalence of CSOs harmed by gambling in Australia; 2) identify the characteristics of CSOs most at risk of harm from another person’s gambling; 3) compare the types and number of harms experienced by CSOs based on their relationship to the person who gambles; and 4) compare the number of harms experienced by CSOs by self-identified gender.	Australia	2022	696	696	CSO	random sampling by phone dialing	general	0.53	reported percentage for each age group	NR	These 25 harms were based on previous work (Browne et al., 2016) and contained additional items to the Short Gambling Harms Screen for Affected Others (ACIL Allen et al., 2018) to include harms that ranged from mild to severe and provide greater coverage across the broad categories of harm.	GHS,GHS,GHS	Victorian Framework full harm checklist (GHS)	sum,dichotomous	item-endorsement; total number; domain-endorsement	item,domain-binary,sum	-		Gambling behaviour;PGSI	demographics, Gambling behaviour,Problem Gambling Severity Index (PGSI),	NR	NR	NR	NR	-
Harm as reported by affected others: A population-based cross-sectional Finnish Gambling 2019 study	Kalle Lind , Sari Castren, Heli Hagfors, Anne H. Salonen	investigates the prevalence of being an affected other (AO) of a person with problem gambling; and the associations between being an AO and socio-demographics, gambling behaviour, health-related correlates and the amount and type of gambling-related harm (GRH) for the AOs.	Finland	2022	3994	3994	CSO	Finnish Gambling 2019 population survey	general	0.492	46	NR	GRHs for Aos (12 items)	GRH_Ao,GRH_Ao,GRH_Ao	Gambling related harms for affected others (GRHs for Aos)	sum,dichotomous	item-endorsement; domain-endorsement; types of harms	item,domain-binary,sum	-		SOGS;General health;distress;Alcohol Use	Gambling participation and severity (SOGS), General health, Psychological distress (MHI-5 instrument (Mental Health Inventory)),AUDIT-C (Alcohol Use Disorders Identification Test), demographics	NR	NR	NR	NR	-
One size does not fit all. Should gambling loss limits be based on income	Langeland, Elias and Johnsen, Ingvild Faxvaag and Sømme, Kaja Kastrup and Morken, Arne Magnus and Erevik, Eilin Kristine and Kolberg, Eirin and Jonsson, Jakob and Mentzoni, Rune Aune and Pallesen, Ståle	The current study examines whether gambling loss limits should be income-specific	Norway	2022	14630	14630	gambled in the past 12 months	The dataset consisted of data collected from three crosssectional population surveys examining the extent of gambling problems in Norway; Participants (ages 16–74 years) were randomly selected from the National Population Registry of Norway, and answered the questionnaire electronically or in paper format	general	0.483	47.8	15.3	PGSI	PGSI	Problem Gambling Severity Index (PGSI)	categorical	For the present analyses, we made binary classifications of the participants based on their PGSI-score (at-risk binarization and problem gambler binarization)	categorical	3+;8+	decide positive cases based on the categories of PGSI	gambling expenditure	demographics (education, occupations, countries of birth, children living in home, marital status; Annual income and income groups); gambling engagement (Annual expenditure on gambling)	Cronbach’s alpha = 0.89	NR	NR	NR	-
How survey mode affects estimates of the prevalence of gambling harm: a multisurvey study	P Sturgis, J Kuha	assess the extent to which differences in approaches to sampling and measurement between surveys contribute to variability in estimates of problem gambling	UK	2022	51306	51306	general population	(See table 1) These were the 2016 and 2018 rounds of the Health Survey for England, the 2019 and 2020 GambleAware Treatment and Support surveys carried out by YouGov, and three surveys conducted for the purposes of this study in November and December 2020 by Yonder, NatCen, and Kantar Public. In addition, Ipsos-MORI has provided us with data from a survey they collected for their own purposes in …	general	NR	NR	NR	PGSI	PGSI	Problem Gambling Severity Index (PGSI)	dichotomous	We focus here primarily on the proportion with a score of >=1 on the PGSI, which we refer to hereafter as PGSI +1	categorical	1+	NR	gambling engagement	gambling engagement in the past 12 months (activity types, frequency)	NR	NR	NR	NR	8 datasets in UK, including both probability samples and quota samples
The identification of low-risk gambling limits for specific gambling activities	N. A. Dowling, G. J. Youssef, C. Greenwood, S. S. Merkouris, A. Suomi & R. Room	to identify and evaluate a set of empirically-based activity-specific limits (gambling frequency, gambling expenditure, gambling expenditure as a proportion of gross personal income, session expenditure, session duration)	Australia	2022	11597	11597	population-representative sample	Random digit dialling	general	NR	NR	NR	PGSI-HARM (selected 7 negative consequence items from the nineitem PGSI)	PGSI	Problem Gambling Severity Index Harm Items (PGSI - Harm)	dichotomous	binarize PGSI harm items first, we selected endorsement of two or more gamblingrelated problems on any of the seven negative consequence items of the PGSI as our definition of harm	categorical	2+	Superior ROC parameters are generally produced when gambling-related harm is defined as two or more negative consequences (with references)	gambling engagement	gambling engagement (gambling frequency, gambling expenditure, gambling expenditure as a proportion of personal income, session expenditure, session duration);	NR	NR	NR	NR	-
Motivations for Esports Betting and Skin Gambling and Their Association with Gambling Frequency, Problems, and Harm	Greer, N; Hing, N; Rockloff, M; Browne, M; King, DL	This study aimed to examine gambling motivations for esports betting and skin gambling and their association with gambling frequency, problems, and harm.	USA,UK,Canada,Ireland	2023	537;119;71;9	736	gambled in the past 6 months	cross-sectional online survey	esports	0.198	28.98	8.07	SGHS-10	SGHS-10,SGHS-10	Short Gambling Harm Screen (SGHS-10)	sum,categorical	sum-score; categorical: 0 harms, 1–2 harms, 3–4 harms, and 5–10 harms.	sum,categorical	0;1-2;3-4;5-10	group comparison on Esports cash or skin bettors	gambling frequency;PGSI;gambling motivations	Socio‑demographics; Frequency of gambling participation; PGSI; Gambling Motivations-18 items;	NR	NR	NR	NR
Skin Gambling Contributes to Gambling Problems and Harm After Controlling for Other Forms of Traditional Gambling	Greer, N; Rockloff, M; Hing, N; Browne, M; King, DL	how much gambling-related harm, if any, do esports bettors and skin gamblers experience, and how much is attributable to video game-related gambling (Path D) versus traditional gambling (Path E)	USA,UK,Canada,Ireland	2023	538;119;71;9	737	gambled in the past 6 months	cross-sectional online survey	esports	0.198	28.97	8.07	SGHS-10	SGHS-10,SGHS-10	Short Gambling Harm Screen (SGHS-10)	sum,categorical	sum-score; categorical: 0 harms, 1–2 harms, 3–4 harms, and 5–10 harms.	sum,categorical	0;1-2;3-4;5-10	see participant percentage of different harm categories	gambling frequency;gaming frequency;PGSI	gambling and gaming frequency; PGSI	NR	NR	NR	NR
Dispositional and Contextual Correlates of In-Play Sports Betting and Related Harms: A 2-Week Ecological Momentary Assessment Study	Kim, HS; Coelho, SG; Vieira, JL; Keough, MT	examined the dispositional and contextual correlates of in-play sports betting and related harms	Canada	2023	84	84	gambled in the past 3 months	Participants were a subset of in-play bettors who were drawn from a larger cross-sectional study of sports betting and consented to participate in the EMA of in-play betting, they were recruited through AskingCanadians, an online crowdsourcing panel; Individuals who reported having placed at least one in-play bet in the past 3 months were eligible to participate in the present study.	sports betting	0.2619	41.02	10.31	SGHS-10	SGHS-10	Short Gambling Harm Screen (SGHS-10)	dichotomous	Binary: endorsement of each item (whether a participant had endorsed at least one harm within the subscale)	domain-binary	-		PGSI;Problematic Alcohol and Cannabis Use;Difficulties in Emotion Regulation;adverse experiences	Demographic; PGSI; Problematic Alcohol and Cannabis Use (Brief Screener for Substance and Behavioural Addictions (SSBA); Impulsivity (20 items); Difficulties in Emotion Regulation Scale–18 (DERS-18); adverse experiences (ACEs)	NR	NR	NR	NR	Note: according to the reference, they cited the SGHS-10 related paper, but said 18 items in paper.
Order of first-play in simulated versus monetary gambling	Russell, Alex MT and Hing, Nerilee and Newall, Philip and Greer, Nancy and Dittman, Cassy and Thorne, Hannah and Rockloff, Matthew	examined the time course of young people’s engagement in simulated and monetary gambling, and associations between simulated gambling and gambling problems and harm	Australia	2023	1026	1026	other	Participants were recruited via Qualtrics. Survey participants were residents of Australia (50% from Victoria, the location of the funding body), aged 18-25 years, and had played video games (not necessarily simulated gambling games) within the last 12 months.	general	0.591	21.87	2.32	SGHS-10	SGHS-10	Short Gambling Harm Screen (SGHS-10)	sum	sum-score	sum	-		gaming frequencies;Engagement with Simulated and Monetary Gambling Forms;PGSI	demographics; gaming frequencies; Engagement with Simulated and Monetary Gambling Forms; PGSI	Cronbach’s alpha in the current sample was .86.	NR	NR	NR
Validation of the 7-Item Domain-General Gambling Harm Scale (DGHS-7)	Andr´e Syvertsen a,b,* , Joakim H. Kristensen a,b , Matthew Browne c , En Li c , Ståle Pallesen	to validate a brief measure covering the full range of gambling related harms (SGHS-10 does not cover all aspects (only 3) and SGHS-18 is not brief; brief and general survey will be useful for population-level studies)	UK	2023	2558	2558	gambled in the past 12 months	Prolific	general	0.624	40.1	12.5	7-Item Domain-General Gambling Harm Scale (DGHS-7)	DGHS-7,DGHS-7,SGHS-10,GHS	7-Item Domain-General Gambling Harm Scale (DGHS-7);Short Gambling Harm Screen (SGHS-10);Victorian Framework full harm checklist (GHS)	sum,dichotomous;sum;sum	5-point likert scale (0-no impact 1 2 3 4-major impact), sum-scoring, range 0-28	sum,item,sum,sum	-		PGSI;PWI	the Problem Gambling Severity Index (PGSI); Personal Wellbeing Index (PWI)	results on reliability analyses for the DGHS-7 showed that Cronbach’s alpha reliability was 0.91, Ordinal alpha was 0.96, and McDonald’s omega (hierarchical) was 0.82 indicating good reliability. Reliability if an item was dropped is presented in Table 3 and ranged between 0.88 and 0.92	(convergent validity) The DGHS-7 correlated strongly with the 72-item checklist (rs = 0.824), the SGHS (rs = 0.793), the PGSI (rs = 0.768), and [discriminative validity] moderately with the PWI (rs = -0.303).	NR	NR	scale validation; the validation is lack of representativeness among participants
Electronic gaming machine accessibility and gambling problems: A natural policy experiment	Alex M T Russell 1, Matthew Browne 2, Nerilee Hing 2, Matthew Rockloff 2, Philip Newall 1, Nicki A Dowling 3, Stephanie Merkouris 3, Daniel L King 4, Matthew Stevens 5, Anne H Salonen 6, Helen Breen 7, Nancy Greer 8, Hannah B Thorne 9, Tess Visintin 9, Vijay Rawat 8, Linda Woo	to examine whether restricted access to EGMs in WA is accompanied by reduced prevalence of gambling problems and harm to self and others compared to the rest of Australia.	Australia	2023	15000	15000	gambled in the past 12 months	random digit dial sampling, and completed a computer-assisted telephone interview	EGM	Western: 50.4% Rest:51%	median 45–49	NR	SGHS-10	SGHS-10	Short Gambling Harm Screen (SGHS-10)	sum	sum-score	sum	-		Gambling activity;Gambling modes;PGSI;Gambling harms from others;Harmful gambling forms	Demographics and weighting questions; Gambling behaviour (forms and modes); Problem Gambling Severity Index (PGSI); Gambling harms from others (whether they had experienced harm from another person’s gambling in the last 12 months (no/yes)); Harmful gambling forms	Internal consistency was high (alpha and omega >0.85).	NR (they cited about the good psychometric performace of SGHS-10, but did not give any numbers here)	NR	NR	"SGHS has also been shown to have strong psychometric performance"
Situational features of smartphone betting are linked to sports betting harm: An ecological momentary assessment study	NERILEE HING1p , MATTHEW BROWNE1 , MATTHEW ROCKLOFF1 , ALEX M. T. RUSSELL1 , CATHERINE TULLOCH1 , LISA LOLE1 , HANNAH THORNE1 and PHILIP NEWALL1,2	examined 1) the role of situational features and betting platforms in harmful betting behaviours and short-term betting harm, and 2) whether people with more gambling problems have preferred situational features, engage more in harmful betting behaviours, and experience more severe short-term betting harm.	Australia	2023	267	267	gambled at least fortnightly	Qualtrics	esports,sports betting	0.491	24.8	range 18-29	Short-term betting harm (an adapted version of the Short Gambling Harms Screen (SGHS-10))	SGHS-10	Short Gambling Harm Screen (SGHS-10)	sum	sum-score	sum	-		PGSI;Betting behavior;Situational features	Demographics; Betting over the last 12 months; Problem Gambling Severity Index (PGSI); Betting during the last 7 days; Betting during their most recent betting session; Situational features of their most recent betting session;	Reliability at baseline was 0.87 for both Cronbach’s alpha and McDonald’s omega.	NR	NR	NR
Who makes in-play bets? Investigating the demographics, psychological characteristics, and gambling-related harms of in-play sports bettors	Jenna L. Vieira, 1 Sophie G. Coelho, 2 Lindsey A. Snaychuk, 1 Puneet K. Parmar, 1 Matthew T. Keough, 2 and Hyoun S. Kimcorresponding author 1 , 3	examined the extent to which demographic, psychological, and gambling-related constructs (e.g., harms) are endorsed by in-play sports bettors relative to single-event and traditional sports bettors	Canada	2023	920	920	gambled in the past 3 months	online survey (AskingCanadians, an online panel that is representative of the general Canadian population)- but the sample might not be representative	sports betting	in-play： 19.5% single event: 25.8% traditional: 17.8%	in-play：42.97 single event: 48.64 traditional: 50.81	in-play：11.77 single event: 13.96 traditional: 13.69	SGHS-18 (adapted:on the past three months )	SGHS-18	18-Item Version of the Short Gambling Harm Screen (SGHS-18)	sum	domain-sum	domain-sum	-		Sports betting Timeline Follow-Back;PGSI;Sports Betting Motivation;Adverse Childhood Experience;Difficulties in Emotion Regulation;Impulsivity;Depression Anxiety Stress;Substance and Behavioral Addictions	Demographics; Sports betting Timeline Follow-Back; Problem Gambling Severity Index (PGSI) ; Sports Betting Motivation Scale (SBMS); Adverse Childhood Experience Questionnaire (ACE) ; Brief Version of the Difficulties in Emotion Regulation Scale (DERS-18) ; Short UPPS-P Impulsive Behavior Scale (SUPPS-P) ; Depression Anxiety Stress Scales–21 (DASS-21); The Brief Screener for Substance and Behavior…	α = 0.73 to 0.82	NR	NR	Higher scores indicate greater gamblingrelated harms	-
Applying the Canadian Low-Risk Gambling Guidelines to Gambling Harm Reduction in England	Eleanor Rochester & John A. Cunningham	oes the risk curve generated from Health Survey England data show a similar dose response relationship between gambling frequency (or gambling types) and PGSI score as the risk curves generated to develop the LRGGs?	UK	2024	7817	7817	gambled in the past 12 months	Health Survey England data from 2016 and 2018	general	2016: 46.2%; 2018:47.7%	reported percentage for each age group	NR	PGSI	PGSI	Problem Gambling Severity Index (PGSI)	dichotomous	The outcome used in this analysis was a binary variable, with presence of harm defined as a PGSI score greater than or equal to 1, and absence of harm defined as a PGSI score of 0	categorical	0;1+	This is in line with the definition of harm used by Young et al. in their analysis (Young et al., 2021).	gambling frequency;gambling diversity	frequency and diversity of gambling behavior,	NR	NR	NR	NR	-
The Gambling Disorders Identification Test (GDIT): Psychometric Evaluation of a New Comprehensive Measure for Gambling Disorder and Problem Gambling	Molander, O., Wennberg, P., & Berman, A. H.	The novel gambling disorder identification test (GDIT) was recently developed the psychometric properties evaluated. (try to develop a measure with high diagnositc accuracy and the score reflects the symptom severity)	Sweden	2023	603	603	balanced sample	gamblers (N = 603) were recruited from treatment- and support-seeking contexts (n = 79 and n = 185), self-help groups (n = 47), and a population sample (n = 292); all of them were recruited to an online survey via advertisements at self-help groups, at social media and online forums, and via clinicians at the Stockholm Center for Dependency Disorders.	general	0.26	33	12.1	gambling disorder identification test (GDIT) - Negative consequences (item 11-14)	GDIT-NegativeConsequences	Gambling Disorder Identification Test (GDIT) - Negative Consequences	sum	sum of the subscale (scoring 0(no) , 2 (yes but not in the past year ), 4 (yes, in the past year) ) 4 items	sum	-	-	gambling debts;gambling activity;Gambling Disorder	demographics of 4 participants types (source of income; education level; civil status); engagement (gambling debts; gambling activity types); (reference measurement or gold criterion) Structured Clinical Interview for Gambling Disorder (SCI-GD).	Cronbach's alpha = 0.8; test-restet = 0.88;	(structural validity) for entire scale, the three-factor model fit is good (RMSEA = 0.048, CFI= 0.975) ; (convergent validity) total score showed positive correlations with the gambling measures PGSI and PPGM (r = .90 and r = .89, respectively), and with having gambling debts (r = .68); (discriminant validity) total score showed much smaller positive correlations with measures assessing attention…	NR	Reported, but based on total score: Non-gambling: GDIT total score =0. Recreational gambling: GDIT total score <15. Problem gambling: GDIT total score 15-19. Any Gambling Disorder: GDIT total score ≥20. Mild Gambling Disorder: GDIT total score 20-24. Moderate Gambling Disorder: GDIT total score 25-29. Severe Gambling Disorder: GDIT total score ≥30.	the scoring method (https://gditscale.com/?page_id=173) ; scale (https://gditscale.com/wp-content/uploads/2024/08/GDIT-English-version.pdf)
How gambling harms others: The influence of relationship-type and closeness on harm, health, and wellbeing	Catherine Tulloch, Matthew Browne, Nerilee Hing, Matthew Rockloff, Margo Hilbrecht	We sought to determine the type and closeness of relationships that are more likely to experience harm from another person’s gambling, and examine which aspects of health and wellbeing are related to this harm	Australia	2023	1131	1131	CSO	Purposeful sampling was used to select participants who were close to someone with a gambling problem (N 5 1,131). Respondents were recruited by survey aggregator, Qualtrics, through numerous online panels across Australia.	general	0.508	37.5	14.59	20-item Gambling Harms Scale for Affected Others (GHS-20-AO)	GHS-20-AO	20-item Gambling Harms Scale for Affected Others (GHS-20-AO)	sum	Score responses are “No” (0) or “Yes” (1). Total scores are summed and consequently range from 0 to 20.	sum	-	-	PGSI; relationship closeness;PWI;quality-of-life;the Positive and Negative Affect	PGSI (CSO perspecive); relationship closeness (Significant Other Closeness Scale), and a broad range of health and wellbeing measures; including the Personal Wellbeing Index (PWI), the 12-item Short Form Survey (SF-12), and the Positive and Negative Affect Schedule Short Form (PANAS-SF); control variables (age, gender, psychological co-morbidities, own gambling problem)	Cronbach alpha = 0.905	NR	NR	Higher scores indicate higher levels of gambling harm attributable to someone else’s gambling	-
Harm-to-self from gambling: A national study of Australian adults	CATHERINE TULLOCH , NERILEE HING , MATTHEW BROWNE , ALEX M. T. RUSSELL , MATTHEW ROCKLOFF and VIJAY RAWAT	The current study aims to - 1) examine extent of gambling harm-to-self in Australia, 2) examine the distribution of gambling harm by problem gambling severity group, 3) identify the extent of gambling harm attributed to each form of gambling; 4) assess proximal and distal risk factors for gambling harm; and 5) assess the HRQoL impacts on gambling harm	Australia	2024	5254	5254	population-representative sample	Random Digit Dialling mobile phone sample of 15,000 Australian adults	general	0.4408	NR	NR	SGHS-10	SGHS-10	Short Gambling Harm Screen (SGHS-10)	categorical	GHS-10 scores were categorised as no harm (0), low harm (1–2), moderate harm (3–5) and high harm (6+)	categorical	0;1-2;3-5;6+	count participants who are with different levels of harms in population ("for calculating the population level burden of harm (Browne, Newall et al., 2023).")	PGSI;quality-of-life; gambling forms	PGSI; SF-6D(HRQoL :health-related quality of life); gambling forms	Cronbach’s Alpha for SGHS-10 was 0.856	NR	NR	NR	national survey; SGHS-10 as well as an additional 16 items covering a spectrum of mild to more severe harms (26 in total);Due to the high correlation between the two scales (Spearman’s correlation 0.958), the decision was made to utilise the validated scale, the GHS-10, for analyses. Reason for scale choice: SGH-10 is validated [GHS-26 was mentioned but not used)
Testing the effectiveness of different safer gambling messages for sports and race betting: A five-week experiment	Matthew Rockloff; Matthew Browne; Alex M.T. Russell; Philip Newall; Nerilee Hing;Tess Armstrong	To compare the efficiency of three types of gambling messages	Australia	2024	2074	2074	monthly gamblers	Qualtrics:	sports betting	0.36	41	15	SGHS-10	SGHS-10	Short Gambling Harm Screen (SGHS-10)	sum	sum-score	sum	-		Amount Bet;gambling Time;Gambling urges;cognitions;Helpfulness and understanding of messages	Amount Bet; Time spent gambling; Gambling urges; Risk-related cognitions; Helpfulness and understanding of messages	NR	NR	NR	NR	EXP
The association between health-related quality of life and problem gambling severity: a cross-sectional analysis of the Health Survey for England	Esther Moore, Robert Pryce, Hazel Squires & Elizabeth Goyder	to estimate EQ-5D-derived health state utilities associated with the diferent categories of the Problem Gambling Severity Index (PGSI), PGSI score and a 7-item PGSI-derived harms variable.	UK	2024	6810	6810	population-representative sample	2018 Health Survey for England (HSE)	general	pgsi-0: 56.51%; pgsi-1+:25.85%	reported number for each age group	range 16-75+	7-item PGSI-derived harms	PGSI	Problem Gambling Severity Index Harm Items (PGSI - Harm)	sum	sum-score	sum	-		PGSI;quality-of-life	scores and categories of the Problem Gambling Severity Index (PGSI); health-related qality of life (EQ-5D-5L)	NR	NR	NR	NR	The 7 itmes (except item 2 and 3) might not cover all aspects of harms and some are still related to dependence (such as item 1); A recent study used seven out of the nine items on the PGSI as a proxy for gambling harm
Associations of self-regulation strategy use with in-play betting intensity and associated harms: An ecological momentary assessment study	Sophie G. Coelho a , Matthew T. Keough a , Sunghwan Yi b , Daniel S. McGrath c , Hyoun S. Kim	examined the utility of self-regulation strategies in reducing in-play betting intensity and associated harms	Canada	2024	77	77	gambled in the past 3 months	The current study used data from a large cross-sectional study and follow-up EMA study on sports betting; participants who completed one or more EMA survey and engaged in in_x0002_play betting at least once during the EMA period comprised our analytic sample.	sports betting	0.2857	41.23	10.39	SGHS-18 (timeframe adapted:since the previous EMA survey)	SGHS-18,SGHS-18	18-Item Version of the Short Gambling Harm Screen (SGHS-18)	sum,dichotomous	sum-score to total scale; dichotomous for each domain	sum,domain-binary	-		PGSI;Gambling intensity and expenditure;use of self-regulation strategies	Problem Gambling Severity Index (PGSI); Gambling intensity and expenditure (EMA surveys asked whether participants had placed any in-play bets, and if so, the number of bets placed, and the total Canadian dollar amount spent); use of self-regulation strategies;	NR	NR	NR	total SGHS scores were obtained, representing the total number of harms endorsed	-
Gambling Harm Experienced by Children Exposed to Parental Gambling: An Online Survey of Australians	Suomi, A; Lucas, N; Dowling, N; Delfabbro, P	to understand the relationship between parental gambling and the negative consequences for the adult child	Australia	2024	211	211	other	Qualtrics online survey via social media platforms	general	0.68	36.1	13.7	Gambling Harm to Children Scale: six items adapted from the U.S. National Alcohol’s Harm to Others Survey (Kaplan et al., 2017), with two additional items (7 and 8 below) identified in the literature as key types of gambling harm experienced by children due to parental gambling	tailored	Gambling Harm to Children Scale	dichotomous	item-binary	item	-		Parent problem gambling severity;Responsive parenting,Emotional Responsiveness;Depression;Anxiety;General health;PTSD;victimisation;perpetration;Alcohol Abuse;Smoking;Drug use;Lifetime gambling problems	Parent problem gambling severity (Adaptation of CAST-6); Responsive parenting (arenting Style Inventory (Darling & Toyokawa, 1997), Emotional Responsiveness Subscale); Depression; Anxiety; General health; Post-traumatic stress disorder;IPV victimisation; IPV perpetration; Alcohol Abuse; Smoking; Drug use; Lifetime gambling problems;	NR	NR	NR	NR	six items adapted from the U.S. National Alcohol’s Harm to Others Survey (Kaplan et al., 2017); This (harm) measure has not been previously validated in the gambling context and the adaptation was developed for the purposes of this study.
Not Too Much, Not Too Often, and Not Too Many: the Results of the First Large-Scale, International Project to Develop Lower-Risk Gambling Guidelines	Young, MM; Hodgins, DC; Currie, SR; Brunelle, N; Dufour, M; Flores-Pajot, MC; Nadeau, L	Determining Risk of Harm Across the Range of Possible Gambling Limits	Unkown	2024	59099	59099	other	an aggregated dataset that included all 11 datasets used to conduct the risk curve analyses	general	NR	NR	NR	Seven of the PGSI items ask about negative consequences from gambling; these items were used as indicators of four harm categories—financial (3 items), emotional (2 items), relationship (1 item), and health harms (1 item).	PGSI,PGSI	Problem Gambling Severity Index Harm Items (PGSI - Harm)	dichotomous,categorical	1+ or 2+	categorical,domain-binary	-		gambling involvement	gambling involvement;	NR	NR	NR	NR	risk curve analyses (N = 59,099 to 66,873 depending on variables assessed)
Does the lived experience of gambling accord with quantitative self-report scores of gambling-related harm?	Vijay Rawat · Matthew Browne · Maria Bellringer · Nancy Greer · Komathi Kolandai‑Matchett · Matthew Rockloff · Erika Langham · Christine Hanley · Katie Palmer Du Preez · Max Abbott	uses qualitative methods to validate the scores and resulting categorisations from the GHS-10 on a sample of gamblers	Australia	2024	30	30	balanced sample,gambled in the past 12 months	recontact participants from a previous study	general	0.4	49	15	SGHS-10	SGHS-10	Short Gambling Harm Screen (SGHS-10)	categorical	0, 1-2, 3-5, and 6-10 on the GHS-10	categorical	0;1-2;3-5;6+	grouping participants for interview	PGSI	Problem gambling severity index (PGSI)	NR	CONVERGENT: earson pairwise correlation between GHS-10 and PGSI perperson total scores was 0.84	NR	NR	-
A Longitudinal Investigation of Lower-Risk Gambling Limits in the Canadian National Study	Nolan B. Gooding, Matthew M. Young & David C. Hodgins	to evaluate the level of gambling participation associated with an increased risk of future gambling-related harm	Canada	2024	4562	4562	monthly gamblers	Alberta Gambling Research Institute’s (AGRI) National Project (ANP) online panel survey	general	0.511	55	14.2	Seven of the nine PGSI items are operationalized to assess financial (3 items) emotional (2 items), relationship (1 item), and health (1 item) harms.	PGSI,PGSI	Problem Gambling Severity Index Harm Items (PGSI - Harm)	dichotomous	these items were dichotomized (not at all = 0, sometimes, most of the time, and all the time = 1) and an index indicating the endorsement of two or more positive harm items was computed	domain-binary,categorical	0;2+		Gambling Participation	Gambling Participation instrument (GPI); demographics	NR	NR	NR	NR	-
The Dual Burden of Emerging Adulthood: Assessing Gambling Severity, Gambling-Related Harm, and Mental Health Challenges	Belle Gavriel-Fried , Inbar Malka and Yafit Levin		Israel	2024	3244	3244	population-representative sample	The participants were recruited through a web-based survey institution	general	for emerging adults (60.4%); for adults aged 30+ (55.4%)	NR	NR	SGHS-10	SGHS-10	Short Gambling Harm Screen (SGHS-10)	sum	The total score is obtained by summing the number of Yes responses.	sum	-	-	gambling engagement;PGSI;depression;anxiety	gambling engagement (activity types, frequency); PGSI; severity of depression and anxiety symptoms (Patient Health Questionnaire-4);	a Cronbach’s alpha coefficient of 0.81 and a McDonald’s omega score of 0.86	NR	NR	NR	-
The relationship between gambling behaviour and gambling-related harm: A data fusion approach using open banking data	David Zendle, Philip Newall	The present study combines open banking data with self-reports of the Problem Gambling Severity Index (PGSI) and other relevant information to explore the harm profiles of people who gamble at different levels of electronic gambling behaviour	UK	2024	424	424	gambled in the past 12 months	UK-based participants were recruited via the crowd-sourcing platform Prolific on 27 April 2023 and paid £10 each. Eligibility criteria were being a UK resident, reporting to Prolific on an earlier occasion that they had engaged with at least one of 12 online gambling games and having a bank account	online gambling	0.408	36.3	11	PGSI	PGSI	Problem Gambling Severity Index (PGSI)	categorical	highest-risk category starts at 5	categorical	0;1-4;5+	we use the PGSI categories suggested by Williams & Volberg	depression;electronic gambling behaviour	depression [Patient Health Questionnaire 9 (PHQ-9)], age and gender; bank-recorded measures of income and electronic gambling behaviour	NR	NR	NR	NR	-
National burden of gambling in Japan: an estimation from an online-based cross-sectional investigation and national epidemiological survey	Chiyoung Hwang, Ryuhei So, Nozomu Hashimoto, Toshiaki Baba, Sachio Matsushita, Matthew Browne, Toshiya Murai, Norio Watanabe & Naoko Takiguchi	This study aimed to estimate the number of Japanese gamblers experiencing gambling-related harm (GRH) and its distribution across six life domains, financial, relational, emotional, health, social and other aspects, based on the severity of their problem gambling risk	Japan	2024	3063	3063	gambled in the past 12 months	Participants aged 20 years and above, who engaged in gambling during 2019 were recruited via a market research company	general	0.473	49.8	13.4	GHS-72	GHS	Victorian Framework full harm checklist (GHS)	dichotomous	item endorsement	item	-	-	gambling engagement;PGSI	demographics (age (year of birth), sex, marital status, final education, occupation, and annual income); gambling engagement (frequency and time of gambling (per day), a form of gambling with the highest expenditure, and annual losses owing to gambling); PGSI	The Cronbach’s alpha coefficient for this study was 0.95. The validity and reliability of the original scale have been previously verified [14].	The validity and reliability of the original scale have been previously verified [14].	NR	NR	-
Digitalisation of gambling harm? Gambling consumption, negative consequences, and clinical characteristics among Swedish help-seekers	Håkan Wall, Virve Marionneau, Helena Lindqvist, Olof Molander	to assess harms and consumption across the two cohorts at a time of increased offer of digital gambling in Sweden	Sweden	2025	305	305	help-seekers	recruited via the Swedish national helpline (Both cohorts were recruited using the same methodology, using a banner advertisement on the webpage of the Swedish National Gambling Helpline)	general	0.355	36.4	14	GDIT-harm + 2 extra questions (debts and suicidal thoughts) The GDIT screen included questions on past-year experience of gambling-related harms (items 11 –14). In addition, we included a suicidality-related question from the PHQ-9 and questionson gamblingrelated debts.	GDIT	Gambling Disorder Identification Test (GDIT) - Negative Consequences	dichotomous	count the number in each cohort	item	-	-	depression;Anxiety;alcohol Use Disorders;Drug Use Disorders;Gambling Pathways;Violence;use of self-exclusion;use of help and support services;gambling engagement	patient Health Questionnaire, Generalised Anxiety Disorder, lcohol Use Disorders Identification Test (AUDIT), Drug Use Disorders Identification Test (DUDIT), Gambling Pathways Questionnaire (GPQ), Questions About Violence, Self-reported use of self-exclusion as well as help and support services, gambling engagement ()	for entire GDIT, internal consistency (α = 0.94), test–retest reliability (6–16 days, intraclass correlation coefficient = 0.93).	GDIT showed strong positive correlations with other gambling measures and gambling debts, accompanied by weaker positive and negative correlations with measures assessing other psy chiatric conditions and quality of life, respectively; three domains (gambling behavior, symptoms, negative consequencies)	NR	GDIT cut-off scores were established in relation to semistructured DSM-5 diagnostic interviews assessing GD	The psychometric information is based on literature and not measured in current study
"It Was Never-Ending...": Investigating Gambling Harm Reported by Affected Others			Australia	2025	197	197							a 68-item checklist for Aos; This checklist measures harm across six domains derived from Langham et al. (2016) harm taxonomy: financial harm (14 items), relationship harm (10 items), emotional or psychological harm (nine items), health harm (18 items), work or study harm (11 items), and other harm (six items; including cultural and criminal harm).	GRH_Ao	Gambling related harms for affected others (GRHs for Aos)	dichotomous	endorsement (rate) of each item					-
Affected Other Prevalence and Profiles: Findings from a Cross-Sectional Australian Population-Representative Gambling Study			Australia	2025	5000	5000							The 10-item Short Gambling Harms Scale (Browne et al., 2017) was employed to measure harm attributed to one’s own gambling	SGHS-10	Short Gambling Harm Screen (SGHS-10)	sum	Each item offers a binary response option, and total scores are determined by summing the endorsed items.				AO Status;Gambling Participation;PGSI;depression;Anxiety;Binge Drinking;Tobacco use;Drug Use;Help‐Seeking	AO Status; Socio‐Demographic Characteristics; Gambling Consumption Indices; Problem Gambling Severity; Negative Mental Health Characteristics (Depression Symptoms, Anxiety Symptoms, Binge Drinking, Tobacco and Drug Use); Help‐Seeking Characteristics
The high cost of direct marketing from wagering operators, tipsters and affiliates: An ecological momentary assessment of how wagering promotions drive betting, expenditure, and harm			Australia	2025	814	814							Short-term betting harm in the last 48 h	SGHS-10	Short Gambling Harm Screen (SGHS-10)	sum	Positive responses on the GHS-10 items were summed to create a score (0–10).				betting information services;PGSI	Use of wagering operators, paid tipsters and free betting information services;PGSI;Demographics;Number of direct messages received from each source in the last 48 h, by channel
Assessing harm severity: a Rasch analysis of the gambling harm measure			USA,Canada	2025	1450;1491	2941							The Gambling Harm Measure (GHM) is a 16-item self-report instrument used to measures gambling-related harm (GRH) across its six principal domains.	GHM	Gambling Harm Measure (GHM)	categorical	MILD 1–6 HIGH 7–13 SEVERE 14+				Gambling participation;PPGM;PGSI	Gambling participation;PPGM;PGSI;Demographics
Associations between loot box purchasing and gambling behaviours, financial problems, and low mental wellbeing in a household sample from a British island, a cross-sectional study			UK	2024	1234	1234							Gambling harm was assessed using the Problem Gambling Severity Index (PGSI).	PGSI	Problem Gambling Severity Index (PGSI)	sum	Scores for each question are summed, giving a total overall score ranging from 0 to 27, higher scores indicate a greater severity of gambling risk.				Loot boxes;Financial problems;Mental wellbeing	Purchasing loot boxes;Financial problems;Mental wellbeing;Sociodemographic factors
The association between increasing levels of gambling harm and emotional health outcomes for individuals who are below the threshold of disordered gambling: A secondary analysis of health data			UK	2025	24898	24898							Gambling harms were measured using the Problem Gambling Severity Index (PGSI)	PGSI	Problem Gambling Severity Index (PGSI)	sum	Gambling harms were measured using the Problem Gambling Severity Index (PGSI),18 PGSI was asked of anyone who had gambled in the past year as part of the self-completion. The PGSI comprises nine questions, combined to produce a score ranging from 0 to 27. Higher scores indicating higher levels of harms (Mean: 0.139, SD: 0.659, alpha: 0.91).				mental health condition;life satisfaction;psychiatric disorders;Mental Health and Wellbeing	long-term mental health condition (binary);life satisfaction;the General Health Questionnaire (GHQ-12);and the Warwick Edinburgh Mental Health and Wellbeing Scale (WEMWBS)
Validation of the gambling harm measure across three independent samples			USA,Canada	2025	3798;6115	9913							The Gambling Harm Measure (GHM) was developed as a dedicated measure of gambling-related harm	GHM	Gambling Harm Measure (GHM)	sum	average and total scores are used in analyses				Gambling participation;PPGM;PGSI;substance addictions;behavioural addictions;mental health;Demographics	Gambling participation;PPGM;PGSI;Screener for substance and behavioural addictions;Self-reported mental health and addiction;Demographics
Crime and chance: Understanding the relationship between neighbourhood crime and gambling			Australia	2025	21998	21998							an increase in neighbourhood crime rate is associated with higher gambling-related harms (which is indexed by PGSI scores0	PGSI	Problem Gambling Severity Index (PGSI)	sum	PGSI gambling scale (ranging from 0 to 27)				Neighbourhood crime;neighbourhood trust;perception of safety;Mental Health	Neighbourhood crime;neighbourhood trust;perception of safety;Mental Health Inventory (MHI-5)
Does being close to someone with gambling problems predict harm? An eight-wave longitudinal study			Finland	2025	1530	1530							Individuals’ own gambling problems were measured using the widely used and psychometrically valid PGSI (Currie et al., 2010; Gorenko & Konnert, 2023; Raisamo et al., 2015). This measure consists of nine items designed to assess various aspects and consequences of problem gambling, including financial difficulties and feelings of guilt related to gambling and the impact of gambling on personal rel…	PGSI	Problem Gambling Severity Index (PGSI)	sum	The total scores range from 0 to 25				AO Status;Psychological distress;Problematic drinking	AO Status;Psychological distress;Problematic drinking;sociodemographic
Alcohol use frequency relates to elevated sports betting engagement, risk-taking, and negative consequences in a year-long biweekly study of young adults			USA	2025	210	210							Negative sports betting consequences experienced in the past two weeks were assessed using the 5-item subscale from the PGSI-SB (Graupensperger & Calhoun, 2024),1 which is a sports betting specific adaption of the Problem Gambling Severity Index (Ferris & Wynne, 2001).	PGSI	Problem Gambling Severity Index (PGSI)	sum,dichotomous	Scores are summed to create an index ranging from 0 to 15;In addition to the total negative consequences, we also dichotomized this variable as any vs. no negative consequences experienced in the past two weeks (i.e., any non-zero sum score).				betting frequency;amount wagered;Alcohol use	betting frequency;amount wagered;Alcohol use frequency
"99% of Gamblers Lose in the Long Run": An Experimental Comparison of Novel and Pre-Existing Harm Prevention (Safer Gambling) Messages Warning About the Likelihood of Losing Money			UK	2025	4025	4025							Participants also completed the Problem Gambling Severity Index (PGSI) to explore potential interaction effects based on levels of harm.	PGSI	Problem Gambling Severity Index (PGSI)	sum	For all PGSI-related analyses, PGSI was used as a continuous variable, which avoids the loss of information which occurs when dichotomizing a variable into sub-groups (e.g., the high-risk gambling group with PGSI scores of 8+). Furthermore, the analysis used is consistent with the public health conceptualization of harm as a continuous spectrum				message impacts	potential impacts of messages
Exploring the impact on emotional wellbeing of having a spouse or cohabiting partner with elevated Problem Gambling Severity Index (PGSI) scores: Secondary analysis of cross-sectional health survey data			UK	2025	20752	20752							Gambling harms were measured using the PGSI	PGSI	Problem Gambling Severity Index (PGSI)	sum	IMPACT OF PGSI SCORES ON SPOUSE WELLBEING				mental health condition;life satisfaction;psychiatric disorders;Mental Health and Wellbeing	long-term mental health condition (binary);life satisfaction;the General Health Questionnaire (GHQ-12);and the Warwick Edinburgh Mental Health and Wellbeing Scale (WEMWBS)
The impact of gambling advertising online: a longitudinal study on exposure and harm			Finland	2025	1530	1530							Our main outcome variables were gambling-related harm pertaining to debt enforcement and problem gambling	PGSI	Problem Gambling Severity Index (PGSI)	sum	The total scores range from 0 to 27, with higher scores indicating a greater likelihood of problem gambling.				debt enforcement;advertising exposure;Gambling engagement	debt enforcement;the frequency of participants’ exposure to gambling advertising online;Gambling engagement;Demographic variables
Gambling-related harm as experienced by UK Armed Forces veterans and affected others: a thematic framework analysis			UK	2025	6	6							PGSI was used in screening and reporting, they used PGSI to confirm the severity of gambling harms	PGSI	Problem Gambling Severity Index (PGSI)	sum	total scores on the PGSI are reported					Sociodemographic
The impacts of stress and loneliness on gambling and gaming problems: A nationwide longitudinal study			Finland	2024	1530	1530							Gambling Severity Index (PGSI; Ferris & Wynne, 2001). The PGSI consists of nine items, which measure different kinds of gambling harms	PGSI	Problem Gambling Severity Index (PGSI)	sum	All the items of the PGSI were combined to form a scale from 0 to 27				Gaming problems;Stress;Loneliness	Gaming problems;Perceived Stress Scale (PSS);3-item UCLA Loneliness Scale;age and gender
Demographic characteristics, gambling engagement, mental health, and associations with harmful gambling risk among UK Armed Forces serving personnel.			UK	2025	608	608							To measure experience of gambling related harms, the Combined Gambling Harms (CGH) measure was used.25 The CGH measure comprises six items measuring financial harm, one item measuring interpersonal harm and one measuring workrelated harm.	CGH	Combined Gambling Harms (CGH)	sum	The average number of gambling harms was 2.32				depression;anxiety;PTSD;suicidality;Gambling engagement;PGSI	Demographics;Military demographics;Mental health (depression, anxiety, PTSD, Past-year suicidality);Gambling engagement;PGSI					cannot identify the specific items
Pilot Randomised Trial of a Brief Online Personalised Feedback Intervention for the UK Context Designed To Prevent, Reduce, and Address Gambling Harm.			UK	2025	1586	1586							reported harm from one’s own gambling using the Short Gambling Harm Screen (SGHS) (Browne et al., 2018)	SGHS-10	Short Gambling Harm Screen (SGHS-10)	sum	means of gambling outcome				gambling time;gambling expenditure;gambling urges;Normative perceptions	mean time spent gambling (hours) and amount of money spent on gambling in a typical month;the severity of urges to gamble using the Gambling Symptom Assessment Scale (G-SAS);Normative perceptions
Dataset of a national survey on online gambling activities among young people in Portugal.			Portugal	2024	1993	1993							All 24 items of this scale adapted from Hubert (2015)9 concern several consequences that can be derived from gambling (e.g., financial, for social and/or family life, on the professional sphere or for psychological and/or physical health).	CDGM	Consequences Due to Gambling Measure (CDGM)	UNKOWN	This is only a dataset paper without analysis				gambling mode;frequency;expenditure;start browsing age;device usage frequency;online betting time preference;online gambling attraction;DSM-IV;gambling motives; gambling advertising;health and wellbeing	gambling mode;frequency;expenditure;start browsing age;device usage frequency;online betting time preference;online gambling attraction;gambling problems (DSM-IV);gambling motives; gambling advertising;health and wellbeing;Socio-demographics
The General Acceptability and Use of Smartphone App-Delivered Interventions for Gambling in Australia.			Australia	2025	173	173							The seven-item Domain-General Gambling Harm Scale (DGHS-7: Syvertsen et al., 2023) was used to measure gambling harms experienced over the past year across seven established harm domains (Langham et al., 2016)	DGHS-7	7-Item Domain-General Gambling Harm Scale (DGHS-7)	dichotomous	Gambling harms were categorised using a DGHS-7 item cut-score of 1 (“minor impact”)				Gambling frequency;Gambling expenditure;PGSI;Professional help-seeking;acceptability of interventions;Use of interventions	Demographic;Gambling frequency and expenditure;PGSI;Professional help-seeking;acceptability of app-delivered gambling interventions;Use of app-delivered gambling interventions
Striving Towards National Lower-Risk Gambling Guidelines: An Empirical Investigation Among a Sample of Swedish Gamblers.			Sweden	2025	705	705							Gambling harm was measured using the Negative Consequences subscale, encompassing past-year gambling-related worsened mental health (GDITitem12), experiences of financial problems (GDITitem11), or relationship problems (GDITitem13), or work or school difficulties (GDITitem14). The past-year negative consequences/harms endorsed in GDITitems11−14 (excluding responses “Yes, but not in the past year”…	GDIT-NegativeConsequences	Gambling Disorder Identification Test (GDIT) - Negative Consequences	categorical	Analyses were then conducted using cut-offs of + 1 harms (to prioritize sensitivity) as well as + 2 harms (in line with most previous research on lower-risk gambling limits.				Gambling frequency;Gambling duration;Gambling expenditure;Gambling diversity;Problematic gambling types	Gambling frequency;Gambling duration;Gambling expenditure;Gambling diversity;Problematic gambling types
Expectations of the effects of nicotine on gambling behavior.			USA	2025	472	472							The PGSI (Ferris & Wynne, 2001) was used to assess severity of participants’ gambling harm over the past year.	PGSI	Problem Gambling Severity Index (PGSI)	sum	PGSI scores were summed, with scores over 8 indicating a higher risk of meeting the diagnostic criteria of gambling disorder and higher scoring indicating more severe harm.				gambling frequency;Gambling duration;Gambling expenditure;Nicotine usage;Nicotine expectancy	Demographics;gambling frequency;Gambling duration;Gambling expenditure;Nicotine usage questionnaire;Nicotine expectancy questions
The roles of coping style and social support in the experience of harm and distress among people affected by another person's gambling.			Australia	2025	1131	1131							The harms experienced from another person’s gambling were measured via the 20-item GHS-AO-20 (Browne et al., 2022), a validated measure of gambling harm to others that encompasses items covering a range of severity and representing all domains of harm described in Langham et al. (2016) (i.e. financial, work/study, health, emotional/psychological, relationships and social deviance).	GHS-20-AO	20-item Gambling Harms Scale for Affected Others (GHS-20-AO)	sum	Score responses “No” (0) or “Yes” (1; all indicating negative outcomes) are summed (range 0 to 20). Higher scores are indicative of greater levels of gambling harm attributable to someone else’s gambling.				PGSI;Significant Other Closeness;Psychological Distress;Coping style frequency;Social support for the Affected Other	PGSI;Significant Other Closeness;Psychological Distress;Coping style frequency;Social support for the Affected Other
Development and Psychometric Properties of a New Patient-Reported Outcome Instrument of Health-Related Quality of Life Specific to Patients with Gambling Disorder: The Gambling Quality of Life Scale (GQoLS)			France	2022	98	98							The aim of this study was to develop a new patient-reported outcome instrument to explore the health-related quality of life (HRQoL) in gambling disorders, the Gambling quality-of-life scale (GQoLS), and to document its psychometric properties.	GQoLS	The Gambling Quality of Life Scale (GQoLS)	sum	The total score was obtained by summing all items				depression;Alcohol Use; tobacco consumption;PGSI;loss of control;gambling types;gambling mode;gambling time;gambling expenditure;quality of life	sociodemographic;major depressive episode;Alcohol Use Disorders Test (Audit-C); tobacco consumption;PGSI;onset of loss of control of gambling; types of games;ratio of online/offline gambling; last 4-week time and money spent gambling; EuroQol five dimensions questionnaire (EQ-5D)					For simplicity, we excluded the brief version here, as this shorter form has not been used in any empirical studies to measure harm.
